# Supplementary material for: Pig immune response to general stimulus and to porcine reproductive and respiratory syndrome virus infection: a meta-analysis approach
Source: BMC Genomics. 2013 Apr 3;14:220. doi: 10.1186/1471-2164-14-220 (PMC3623894; doi:10.1186/1471-2164-14-220)
Supplement: Additional file 2: Table S2 — Probes used in global immune response : A. Probes used in global immune response and their corresponding p-values from Pointillist output. B. Probes significantly involved in global immune response mapped to Iowa Porcine Assembly. C. Probes significantly involved in global immune response mapped into Ingenuity pathways Analysis (IPA) . [file 1471-2164-14-220-S2.xls]

## Sheet: Probes_in_global_response
A. Probes used in global immune response and their corresponding p-values from Pointillist output			B. Probes significantly involved in global immune response mapped to Iowa Porcine Assembly				C. Probes significantly involved in global immune response mapped into Ingenuity pathways Analysis (IPA)
Probes_IPA	p-values		Gene symbol	IPA.annotation			Gene symbol	Entrez Gene Name
et|gi|108755897|gb|DQ519379.1|	1		BRD2	bromodomain containing 2			ACADM	acyl-CoA dehydrogenase, C-4 to C-12 straight chain
et|gi|13429934|dbj|AB031957.1|	1		LOC100336285	hypothetical protein LOC100336285			ACP1 (includes EG:11431)	acid phosphatase 1, soluble
et|gi|13540809|gb|AY028311.1|	1		SLA-1	MHC class I antigen 1			ACSL4	acyl-CoA synthetase long-chain family member 4
et|gi|15145794|gb|AY035848.1|	1		CD164	CD164 molecule; sialomucin			ACTA2	actin, alpha 2, smooth muscle, aorta
et|gi|157787565|gb|EU155139.1|	1		LOC100514084	maspardin-like			ACTG1	actin, gamma 1
et|gi|160333780|ref|NM_001110419.1|	1		LOC100516484	reticulocalbin-1-like			ACTN1	actinin, alpha 1
et|gi|164523395|gb|EU346673.1|	1		LOC100525505	dual specificity mitogen-activated protein kinase kinase 2-like			ACTR10	actin-related protein 10 homolog (S. cerevisiae)
et|gi|164532|gb|M29527.1|PIGLHHCGC	1		LOC100518542	early growth response protein 1-like			ADD3	adducin 3 (gamma)
et|gi|164534|gb|M29528.1|PIGLHHCGD	1		ANKS3	ankyrin repeat and sterile alpha motif domain containing 3			ADH5 (includes EG:11532)	alcohol dehydrogenase 5 (class III), chi polypeptide
et|gi|164572|gb|M17014.1|PIGMHDR6	1		LOC100511559	LIM and senescent cell antigen-like-containing domain protein 1-like			AFF1	AF4/FMR2 family, member 1
et|gi|165973429|ref|NM_001113697.1|	1		ATXN10	ataxin 10			AHNAK	AHNAK nucleoprotein
et|gi|166915517|gb|EU189937.1|	1		CFDP1	craniofacial development protein 1			AIF1 (includes EG:11629)	allograft inflammatory factor 1
et|gi|178056815|ref|NM_001123159.1|	1		LOC100520257	charged multivesicular body protein 4a-like			AIMP1	aminoacyl tRNA synthetase complex-interacting multifunctional protein 1
et|gi|178056815|ref|NM_001123159.1|	1		LOC100513412	alpha-actinin-1-like			AK2	adenylate kinase 2
et|gi|178057338|ref|NM_001123085.1|	4.50866e-06		WDR26	WD repeat domain 26			AKR1A1	aldo-keto reductase family 1, member A1 (aldehyde reductase)
et|gi|1783126|dbj|AB000172.1|	1		LOC100517599	WW domain-containing adapter protein with coiled-coil-like			ALDH2	aldehyde dehydrogenase 2 family (mitochondrial)
et|gi|18693220|dbj|AB079530.1|	0.00282183		LOC100521516	zinc finger protein 207-like			ALDH9A1	aldehyde dehydrogenase 9 family, member A1
et|gi|18693220|dbj|AB079530.1|	2.86167e-06		LOC100521405	paxillin-like			ALDOA	aldolase A, fructose-bisphosphate
et|gi|194719514|gb|EU707806.1|	1		DGCR2	DiGeorge syndrome critical region gene 2			ALKBH5	alkB, alkylation repair homolog 5 (E. coli)
et|gi|20378719|gb|AF464013.1|	0		LOC100154486	tetraspanin-14-like			ANKRD13A	ankyrin repeat domain 13A
et|gi|20530680|gb|AF493992.1|	1		LOC100153352	cytoplasmic dynein 1 intermediate chain 2-like			ANKS3	ankyrin repeat and sterile alpha motif domain containing 3
et|gi|213958608|gb|EU921673.1|	1		LOC100154945	ribosome receptor			ANP32B	acidic (leucine-rich) nuclear phosphoprotein 32 family, member B
et|gi|2149935|gb|U96100.1|SSU96100	1		LOC100518587	DNA topoisomerase 1-like			ANXA1	annexin A1
et|gi|223950620|ref|NM_001145382.1|	1		LOC100515633	interferon regulatory factor 5-like			ANXA2	annexin A2
et|gi|223950620|ref|NM_001145382.1|	1		LOC100523416	u3 small nucleolar RNA-associated protein 14 homolog A-like			ANXA5	annexin A5
et|gi|229893766|gb|FJ447492.1|	1		CD163	CD163 molecule			AP2M1	adaptor-related protein complex 2, mu 1 subunit
et|gi|270271188|gb|GU097383.1|	1		LOC100505487	hypothetical LOC100505487			AP2S1	adaptor-related protein complex 2, sigma 1 subunit
et|gi|28376392|gb|AF541955.1|	1		LOC741907	hypothetical protein LOC741907			AP3D1	adaptor-related protein complex 3, delta 1 subunit
et|gi|30721832|gb|AY280866.1|	1		LOC100521156	polyubiquitin-C-like			AP3S1	adaptor-related protein complex 3, sigma 1 subunit
et|gi|311243717|ref|XM_001924912.2|	1		LOC100515973	glia maturation factor gamma-like			APOA1	apolipoprotein A-I
et|gi|311243962|ref|XM_001926340.2|	0.996144		LOC100518811	v-type proton ATPase subunit F-like			APOE	apolipoprotein E
et|gi|311243968|ref|XM_001926628.2|	1						APP	amyloid beta (A4) precursor protein
et|gi|311243968|ref|XM_001926628.2|	1		FOXP1	forkhead box P1			ARCN1	archain 1
et|gi|311244206|ref|XM_001924395.2|	1		UGCG	UDP-glucose ceramide glucosyltransferase			ARF1	ADP-ribosylation factor 1
et|gi|311244333|ref|XM_003121360.1|	0		TLN1	talin 1			ARF4	ADP-ribosylation factor 4
et|gi|311244372|ref|XM_003121379.1|	1		LOC100155051	hypothetical LOC100155051			ARF6	ADP-ribosylation factor 6
et|gi|311244452|ref|XM_003121404.1|	1		LOC100436702	SAFB-like transcription modulator-like			ARGLU1	arginine and glutamate rich 1
et|gi|311244452|ref|XM_003121404.1|	1		MTF2	metal response element binding transcription factor 2			ARHGDIB	Rho GDP dissociation inhibitor (GDI) beta
et|gi|311244516|ref|XM_003121434.1|	1		TUBB5	tubulin; beta 5			ARL4A	ADP-ribosylation factor-like 4A
et|gi|311244542|ref|XM_003121445.1|	0.162561		ADD3	adducin 3 (gamma)			ARL6IP1	ADP-ribosylation factor-like 6 interacting protein 1
et|gi|311244542|ref|XM_003121445.1|	1		GNAS	GNAS complex locus			ARL8B	ADP-ribosylation factor-like 8B
et|gi|311244548|ref|XM_003121446.1|	1		NONO	non-POU domain containing; octamer-binding			ARMC10	armadillo repeat containing 10
et|gi|311244575|ref|XM_003121458.1|	0.00560428		TIMM23	translocase of inner mitochondrial membrane 23 homolog (yeast)			ARPC1B	actin related protein 2/3 complex, subunit 1B, 41kDa
et|gi|311244627|ref|XM_001928154.2|	1		SERPING1	serpin peptidase inhibitor; clade G (C1 inhibitor); member 1			ARPC2	actin related protein 2/3 complex, subunit 2, 34kDa
et|gi|311244666|ref|XM_003121484.1|	0.996483		LOC100517435	casein kinase II subunit alpha-like			ARPC3	actin related protein 2/3 complex, subunit 3, 21kDa
et|gi|311244728|ref|XM_003121506.1|	1		LOC100153696	histone H2A type 1-like			ARPC5L	actin related protein 2/3 complex, subunit 5-like
et|gi|311244745|ref|XM_003121513.1|	1		LOC100526140	signal peptidase complex subunit 3-like			ARPP19	cAMP-regulated phosphoprotein, 19kDa
et|gi|311245048|ref|XM_003121623.1|	1		LOC100154317	CCT3 protein			ASXL2	additional sex combs like 2 (Drosophila)
et|gi|311245131|ref|XM_003121659.1|	1		MKNK2	MAP kinase interacting serine/threonine kinase 2			ATF4	activating transcription factor 4 (tax-responsive enhancer element B67)
et|gi|311245160|ref|XM_003121672.1|	1		LOC100479369	bolA-like protein 2-like			ATG3 (includes EG:171415)	ATG3 autophagy related 3 homolog (S. cerevisiae)
et|gi|311245160|ref|XM_003121672.1|	1		LOC100520609	t-complex protein 1 subunit zeta-like			ATOX1	ATX1 antioxidant protein 1 homolog (yeast)
et|gi|311245160|ref|XM_003121672.1|	1		LOC100522255	hypothetical LOC100522255			ATP1B1	ATPase, Na+/K+ transporting, beta 1 polypeptide
et|gi|311245339|ref|XM_003121743.1|	1		LOC100517921	serine incorporator 1-like			ATP5A1	ATP synthase, H+ transporting, mitochondrial F1 complex, alpha subunit 1, cardiac muscle
et|gi|311245392|ref|XM_003121767.1|	1		LOC100525836	glutaminyl-tRNA synthetase-like			ATP5B	ATP synthase, H+ transporting, mitochondrial F1 complex, beta polypeptide
et|gi|311245526|ref|XM_003121795.1|	1		LOC100519585	v-type proton ATPase subunit G 1-like			ATP5C1	ATP synthase, H+ transporting, mitochondrial F1 complex, gamma polypeptide 1
et|gi|311245664|ref|XM_003121868.1|	1		LOC100511267	interferon-induced protein 44-like			ATP5E	ATP synthase, H+ transporting, mitochondrial F1 complex, epsilon subunit
et|gi|311245664|ref|XM_003121868.1|	1		TBL1X	transducin (beta)-like 1X-linked			ATP5G1	ATP synthase, H+ transporting, mitochondrial Fo complex, subunit C1 (subunit 9)
et|gi|311245664|ref|XM_003121868.1|	1		ARL4A	ADP-ribosylation factor-like 4A			ATP5G3	ATP synthase, H+ transporting, mitochondrial Fo complex, subunit C3 (subunit 9)
et|gi|311245664|ref|XM_003121868.1|	1		LOC100525522	RNA polymerase II subunit A C-terminal domain phosphatase SSU72-like			ATP5H	ATP synthase, H+ transporting, mitochondrial Fo complex, subunit d
et|gi|311245664|ref|XM_003121868.1|	1		LOC100516668	rab5 GDP/GTP exchange factor-like			ATP5J	ATP synthase, H+ transporting, mitochondrial Fo complex, subunit F6
et|gi|311245779|ref|XM_003121908.1|	1		LOC100515283	ganglioside GM2 activator-like			ATP5J2	ATP synthase, H+ transporting, mitochondrial Fo complex, subunit F2
et|gi|311245779|ref|XM_003121908.1|	1		NDFIP1	Nedd4 family interacting protein 1			ATP5L	ATP synthase, H+ transporting, mitochondrial Fo complex, subunit G
et|gi|311245779|ref|XM_003121908.1|	1		LOC100516304	protein-glutamine gamma-glutamyltransferase 2-like			ATP5O	ATP synthase, H+ transporting, mitochondrial F1 complex, O subunit
et|gi|311245850|ref|XM_003121930.1|	1		LOC100519274	raftlin-like			ATP6AP1	ATPase, H+ transporting, lysosomal accessory protein 1
et|gi|311245955|ref|XM_003121976.1|	1		LOC100154430	putative NFkB activating protein			ATP6AP2	ATPase, H+ transporting, lysosomal accessory protein 2
et|gi|311245990|ref|XM_001928645.2|	1		FH	fumarate hydratase			ATP6V0A4	ATPase, H+ transporting, lysosomal V0 subunit a4
et|gi|311245990|ref|XM_001928645.2|	1		LOC100067611	similar to ras-related protein rab-14			ATP6V0B	ATPase, H+ transporting, lysosomal 21kDa, V0 subunit b
et|gi|311246056|ref|XM_003122020.1|	1		LOC100513380	vacuolar protein sorting-associated protein 29-like			ATP6V0D1	ATPase, H+ transporting, lysosomal 38kDa, V0 subunit d1
et|gi|311246118|ref|XM_003122040.1|	1		EIF5	eukaryotic translation initiation factor 5			ATP6V1A	ATPase, H+ transporting, lysosomal 70kDa, V1 subunit A
et|gi|311246193|ref|XM_001926438.2|	1		RBMS1	RNA binding motif; single stranded interacting protein 1			ATP6V1B2	ATPase, H+ transporting, lysosomal 56/58kDa, V1 subunit B2
et|gi|311246244|ref|XM_001926189.2|	1		PSMA6	proteasome (prosome; macropain) subunit; alpha type; 6			ATP6V1C1	ATPase, H+ transporting, lysosomal 42kDa, V1 subunit C1
et|gi|311246430|ref|XM_003122157.1|	1		LOC100154373	platelet receptor Gi24-like			ATP6V1E1	ATPase, H+ transporting, lysosomal 31kDa, V1 subunit E1
et|gi|311246458|ref|XM_003122168.1|	1		LOC100519091	dynactin subunit 2-like			ATP6V1F	ATPase, H+ transporting, lysosomal 14kDa, V1 subunit F
et|gi|311246458|ref|XM_003122168.1|	1		MAPRE1	microtubule-associated protein; RP/EB family; member 1			ATP6V1G1	ATPase, H+ transporting, lysosomal 13kDa, V1 subunit G1
et|gi|311246460|ref|XM_003122167.1|	1		LOC100516361	UPF0458 protein C7orf42-like			ATPIF1	ATPase inhibitory factor 1
et|gi|311246570|ref|XM_003122225.1|	1		ODC1	ornithine decarboxylase 1			ATXN10	ataxin 10
et|gi|311246663|ref|XM_001926595.2|	1		SLA-3	MHC class I antigen 3			B2M	beta-2-microglobulin
et|gi|311246699|ref|XM_001926770.2|	1		LOC100523595	matrin-3-like			BAG1	BCL2-associated athanogene
et|gi|311246699|ref|XM_001926770.2|	1		DYNC1LI2	dynein; cytoplasmic 1; light intermediate chain 2			BANF1	barrier to autointegration factor 1
et|gi|311246706|ref|XM_003122265.1|	1		LOC100520022	n-acylneuraminate cytidylyltransferase-like			BCLAF1	BCL2-associated transcription factor 1
et|gi|311246706|ref|XM_003122265.1|	1		LOC654323	FKBP1A-like			BDNF	brain-derived neurotrophic factor
et|gi|311246734|ref|XM_003122271.1|	1		HIPK3	homeodomain interacting protein kinase 3			BNIP3L	BCL2/adenovirus E1B 19kDa interacting protein 3-like
et|gi|311246734|ref|XM_003122271.1|	1		BNIP3L	BCL2/adenovirus E1B 19kDa interacting protein 3-like			BRD2	bromodomain containing 2
et|gi|311246736|ref|XM_003122272.1|	1		COPB1	coatomer protein complex; subunit beta 1			BRD4	bromodomain containing 4
et|gi|311246736|ref|XM_003122272.1|	1		SH3GLB1	SH3-domain GRB2-like endophilin B1			BRK1	BRICK1, SCAR/WAVE actin-nucleating complex subunit
et|gi|311246811|ref|XM_001925455.2|	1		PSMD11	proteasome (prosome; macropain) 26S subunit; non-ATPase; 11			BRP44	brain protein 44
et|gi|311247013|ref|XM_003122400.1|	1		LOC100524500	hypothetical protein LOC100524500			BRP44L	brain protein 44-like
et|gi|311247094|ref|XM_003122446.1|	1		HADH	hydroxyacyl-CoA dehydrogenase			BTF3	basic transcription factor 3
et|gi|311247094|ref|XM_003122446.1|	1		ATP5C1	ATP synthase; H+ transporting; mitochondrial F1 complex; gamma polypeptide 1			BTG1	B-cell translocation gene 1, anti-proliferative
et|gi|311247141|ref|XM_003122458.1|	0.999998		LOC100034153	heterogeneous nuclear ribonucleoprotein A1			BTG3	BTG family, member 3
et|gi|311247221|ref|XM_003122497.1|	1		HCG11	HLA complex group 11			BUD31	BUD31 homolog (S. cerevisiae)
et|gi|311247380|ref|XM_003122588.1|	1		LOC100513520	40S ribosomal protein S13-like			BZW1	basic leucine zipper and W2 domains 1
et|gi|311247429|ref|XM_003122597.1|	0.999764		LOC100515849	ATP-dependent metalloprotease YME1L1-like			C10orf58	chromosome 10 open reading frame 58
et|gi|311247433|ref|XM_003122599.1|	1		ACADM	acyl-CoA dehydrogenase; C-4 to C-12 straight chain			C14orf2	chromosome 14 open reading frame 2
et|gi|311247851|ref|XM_003122818.1|	1		OLA1	Obg-like ATPase 1			C17orf61	chromosome 17 open reading frame 61
et|gi|311247900|ref|XM_003122840.1|	1		MED13	mediator complex subunit 13			C1QA	complement component 1, q subcomponent, A chain
et|gi|311247930|ref|XM_003122834.1|	1		SLC40A1	solute carrier family 40 (iron-regulated transporter); member 1			C1QB	complement component 1, q subcomponent, B chain
et|gi|311247930|ref|XM_003122834.1|	1		PSMD6	proteasome (prosome; macropain) 26S subunit; non-ATPase; 6			C1QBP	complement component 1, q subcomponent binding protein
et|gi|311247948|ref|XM_003122851.1|	0.848041		LOC100518635	uncharacterized protein C6orf72 homolog			C1QC	complement component 1, q subcomponent, C chain
et|gi|311248028|ref|XM_003122901.1|	3.61444e-10		LOC100155351	RAB5-interacting protein			C1R	complement component 1, r subcomponent
et|gi|311248375|ref|XM_003123075.1|	0.00282929		LOC100517095	methionine aminopeptidase 2-like			C20orf24	chromosome 20 open reading frame 24
et|gi|311248389|ref|XM_003123064.1|	1		PAPOLA	poly(A) polymerase alpha			C6orf72	chromosome 6 open reading frame 72
et|gi|311248555|ref|XM_003123146.1|	0.775739		HIF1A	hypoxia inducible factor 1; alpha subunit (basic helix-loop-helix transcription factor)			C7orf42	chromosome 7 open reading frame 42
et|gi|311248653|ref|XM_003123206.1|	1		LOC100519266	calcyclin-binding protein-like			C7orf50	chromosome 7 open reading frame 50
et|gi|311249636|ref|XM_003123684.1|	1		LOC100513595	hypothetical LOC100513595			CAB39L	calcium binding protein 39-like
et|gi|311249786|ref|XM_003123756.1|	1		GOT2	glutamic-oxaloacetic transaminase 2; mitochondrial (aspartate aminotransferase 2)			CACYBP	calcyclin binding protein
et|gi|311249786|ref|XM_003123756.1|	1		OSTF1	osteoclast stimulating factor 1			CALD1	caldesmon 1
et|gi|311250032|ref|XM_003123879.1|	1		LOC100067887	similar to splicing factor; arginine/serine-rich 10 (transformer 2 homolog; Drosophila)			CANX	calnexin
et|gi|311250220|ref|XM_003123964.1|	0.955273		LOC100062946	similar to S-phase kinase-associated protein 1A (p19A)			CAP1	CAP, adenylate cyclase-associated protein 1 (yeast)
et|gi|311250220|ref|XM_003123964.1|	0.988229		LOC100523455	mitotic spindle assembly checkpoint protein MAD2A-like			CAPG	capping protein (actin filament), gelsolin-like
et|gi|311250220|ref|XM_003123964.1|	0		CpipJ_CPIJ012185	hypothetical protein			CAPN2	calpain 2, (m/II) large subunit
et|gi|311250220|ref|XM_003123964.1|	0.843081		LOC100514609	pleckstrin homology domain-containing family B member 2-like			CAPNS1	calpain, small subunit 1
et|gi|311250310|ref|XM_003124015.1|	1		ISG15	ISG15 ubiquitin-like modifier			CAPRIN1	cell cycle associated protein 1
et|gi|311250310|ref|XM_003124015.1|	1		GLRX	glutaredoxin (thioltransferase)			CAPZA1	capping protein (actin filament) muscle Z-line, alpha 1
et|gi|311251070|ref|XM_003124390.1|	1		LOC100525697	alpha-N-acetylgalactosaminidase-like			CARKD	carbohydrate kinase domain containing
et|gi|311251100|ref|XM_003124417.1|	1		M6P/IGF2R	mannose-6-phosphate/insulin-like growth factor II receptor			CAT	catalase
et|gi|311251333|ref|XM_003124513.1|	1		OAZ1	ornithine decarboxylase antizyme 1			CBFB	core-binding factor, beta subunit
et|gi|311251354|ref|XM_003124528.1|	0.997535		LOC100523801	serine/arginine-rich splicing factor 3-like			CCNG1	cyclin G1
et|gi|311251593|ref|XM_003124633.1|	0.985521		PB103351.00.0	hypothetical protein			CCNI	cyclin I
et|gi|311251593|ref|XM_003124633.1|	0.00612072		TAF10	TAF10 RNA polymerase II; TATA box binding protein (TBP)-associated factor; 30kDa			CCPG1	cell cycle progression 1
et|gi|311251622|ref|XM_003124654.1|	1		RER1	RER1 retention in endoplasmic reticulum 1 homolog (S. cerevisiae)			CCT2	chaperonin containing TCP1, subunit 2 (beta)
et|gi|311251622|ref|XM_003124654.1|	1		EEF2	eukaryotic translation elongation factor 2			CCT3	chaperonin containing TCP1, subunit 3 (gamma)
et|gi|311251746|ref|XM_003124672.1|	1		LOC100153064	Friend of PRMT1 protein-like			CCT4	chaperonin containing TCP1, subunit 4 (delta)
et|gi|311251774|ref|XM_003124717.1|	1		LOC100511241	DNA-directed RNA polymerases I; II; and III subunit RPABC5-like			CCT5	chaperonin containing TCP1, subunit 5 (epsilon)
et|gi|311251839|ref|XM_003124769.1|	1		CORO1A	coronin; actin binding protein; 1A			CCT6A	chaperonin containing TCP1, subunit 6A (zeta 1)
et|gi|311251874|ref|XM_003124776.1|	1		HEXA	hexosaminidase A (alpha polypeptide)			CCT7	chaperonin containing TCP1, subunit 7 (eta)
et|gi|311252035|ref|XM_003124851.1|	1		LOC100513983	hypothetical LOC100513983			CCT8	chaperonin containing TCP1, subunit 8 (theta)
et|gi|311252035|ref|XM_003124851.1|	0		LOC100152543	thioredoxin-related transmembrane protein 1-like			CD151	CD151 molecule (Raph blood group)
et|gi|311252071|ref|XM_003124875.1|	1		IRF1	interferon regulatory factor 1			CD163	CD163 molecule
et|gi|311252071|ref|XM_003124875.1|	1		TBL1XR1	transducin (beta)-like 1 X-linked receptor 1			CD164	CD164 molecule, sialomucin
et|gi|311252093|ref|XM_003124882.1|	1		LOC100473277	prohibitin-2-like			CD24	CD24 molecule
et|gi|311252145|ref|XM_003124905.1|	1		LOC100057882	similar to High density lipoprotein (HDL) binding protein			CD47	CD47 molecule
et|gi|311252196|ref|XM_003124931.1|	1		LOC100524219	HIG1 domain family member 1A-like			CD53	CD53 molecule
et|gi|311252252|ref|XM_003124969.1|	1		LOC100038019	transforming growth factor beta receptor II			CD63	CD63 molecule
et|gi|311252293|ref|XM_003124978.1|	1		LOC100515520	60S ribosomal protein L39-like			CD74	CD74 molecule, major histocompatibility complex, class II invariant chain
et|gi|311252362|ref|XM_003125022.1|	1		RPS18	ribosomal protein S18			CD81	CD81 molecule
et|gi|311252517|ref|XM_003125088.1|	1		CCT7	chaperonin containing TCP1; subunit 7 (eta)			CD9	CD9 molecule
et|gi|311252701|ref|XM_003125178.1|	1		UBA1	ubiquitin-like modifier activating enzyme 1			CDC42SE1	CDC42 small effector 1
et|gi|311252774|ref|XM_003125220.1|	1		LOC100056751	similar to Tropomyosin 3; gamma			CDV3	CDV3 homolog (mouse)
et|gi|311252868|ref|XM_003125262.1|	1		LOC100481421	protein SON-like			CEBPB (includes EG:1051)	CCAAT/enhancer binding protein (C/EBP), beta
et|gi|311252971|ref|XM_003125310.1|	1		BRP44	brain protein 44			CEBPD	CCAAT/enhancer binding protein (C/EBP), delta
et|gi|311253071|ref|XM_003125355.1|	0.999974		GHITM	growth hormone inducible transmembrane protein			CELF1	CUGBP, Elav-like family member 1
et|gi|311253071|ref|XM_003125355.1|	1		VDAC1	voltage-dependent anion channel 1			CELF2	CUGBP, Elav-like family member 2
et|gi|311253071|ref|XM_003125355.1|	1		ATP5G1	ATP synthase; H+ transporting; mitochondrial Fo complex; subunit C1 (subunit 9)			CERS2	ceramide synthase 2
et|gi|311253085|ref|XM_003125357.1|	1		LOC100517228	60S ribosomal protein L27a-like			CFD	complement factor D (adipsin)
et|gi|311253194|ref|XM_003125423.1|	1		VAT1	vesicle amine transport protein 1 homolog (T. californica)			CFDP1	craniofacial development protein 1
et|gi|311253224|ref|XM_001925249.2|	1		LOC100447607	60S ribosomal protein L37-like			CGGBP1	CGG triplet repeat binding protein 1
et|gi|311253294|ref|XM_003125467.1|	1		CD47	CD47 molecule			CHCHD2	coiled-coil-helix-coiled-coil-helix domain containing 2
et|gi|311253581|ref|XM_003125550.1|	1		LOC100515483	26S proteasome non-ATPase regulatory subunit 8-like			CHMP1B	charged multivesicular body protein 1B
et|gi|311253595|ref|XM_001926975.2|	0.445626		LYZ	lysozyme			CHMP2A	charged multivesicular body protein 2A
et|gi|311253605|ref|XM_003125561.1|	1		LOC100512195	activated RNA polymerase II transcriptional coactivator p15-like			CHMP4B	charged multivesicular body protein 4B
et|gi|311253612|ref|XM_003125563.1|	1		LOC414413	puromycin sensitive aminopeptidase			CHMP5	charged multivesicular body protein 5
et|gi|311253780|ref|XM_003125618.1|	1		LOC100518227	transcription factor MafB-like			CHP	calcium binding protein P22
et|gi|311254341|ref|XM_003125768.1|	1		LOC100520346	src kinase-associated phosphoprotein 2-like			CHPT1	choline phosphotransferase 1
et|gi|311254343|ref|XM_003125769.1|	1		UGP2	UDP-glucose pyrophosphorylase 2			CHTOP	chromatin target of PRMT1
et|gi|311254366|ref|XM_001929670.2|	1		CRIP1	cysteine-rich protein 1 (intestinal)			CIB1	calcium and integrin binding 1 (calmyrin)
et|gi|311254366|ref|XM_001929670.2|	1		ESD	esterase D			CISD2	CDGSH iron sulfur domain 2
et|gi|311254387|ref|XM_003125802.1|	1		STAG2	stromal antigen 2			CKB	creatine kinase, brain
et|gi|311254387|ref|XM_003125802.1|	1		LOC100526122	mitogen-activated protein kinase scaffold protein 1-like			Clec2d (includes others)	C-type lectin domain family 2, member d
et|gi|311254446|ref|XM_001928346.2|	1		LOC100154769	pleckstrin homology domain-containing family O member 2-like			CLIC1	chloride intracellular channel 1
et|gi|311254484|ref|XM_003125822.1|	1		LOC100515290	hypothetical protein LOC100515290			CLIC2	chloride intracellular channel 2
et|gi|311254506|ref|XM_003125824.1|	1		LOC100154318	signal sequence receptor; beta			CLTA	clathrin, light chain A
et|gi|311254784|ref|XM_001925711.2|	1		BTG1	B-cell translocation gene 1; anti-proliferative			CLTC	clathrin, heavy chain (Hc)
et|gi|311254832|ref|XM_001927929.2|	1		EIF3CL	eukaryotic translation initiation factor 3; subunit C-like			CLU	clusterin
et|gi|311254839|ref|XM_001929406.2|	1		Chro.80263	hypothetical protein			CNBP	CCHC-type zinc finger, nucleic acid binding protein
et|gi|311254918|ref|XM_003125966.1|	0.0225864		CD9	CD9 molecule			CNDP2	CNDP dipeptidase 2 (metallopeptidase M20 family)
et|gi|311254948|ref|XM_001928542.2|	1		AIF1	allograft inflammatory factor 1			CNIH4	cornichon homolog 4 (Drosophila)
et|gi|311254970|ref|XM_003125981.1|	1		LOC100522314	hypothetical LOC100522314			CNOT1	CCR4-NOT transcription complex, subunit 1
et|gi|311255069|ref|XM_003126048.1|	0.999784		TIMP2	TIMP metallopeptidase inhibitor 2			CNOT7	CCR4-NOT transcription complex, subunit 7
et|gi|311255069|ref|XM_003126048.1|	1		LOC100522014	sodium-dependent multivitamin transporter-like			COL1A2	collagen, type I, alpha 2
et|gi|311255121|ref|XM_003126058.1|	1		VASP	vasodilator-stimulated phosphoprotein			COL4A1	collagen, type IV, alpha 1
et|gi|311255129|ref|XM_003126060.1|	1		C1QC	complement component 1; q subcomponent; C chain			COPB1	coatomer protein complex, subunit beta 1
et|gi|311255293|ref|XM_003126125.1|	1		AKR1A1	aldo-keto reductase family 1; member A1 (aldehyde reductase)			COPE	coatomer protein complex, subunit epsilon
et|gi|311255329|ref|XM_003126136.1|	0		LOC100155504	14-3-3 protein eta			COPS4	COP9 constitutive photomorphogenic homolog subunit 4 (Arabidopsis)
et|gi|311255392|ref|XM_003126164.1|	1		CSF1R	colony stimulating factor 1 receptor			COPS6	COP9 constitutive photomorphogenic homolog subunit 6 (Arabidopsis)
et|gi|311255423|ref|XM_003126181.1|	1		LOC100155466	D4-GDP-dissociation inhibitor			CORO1A	coronin, actin binding protein, 1A
et|gi|311255492|ref|XM_001925252.2|	1		LOC100483558	heat shock 70 kDa protein 1-like			CORO1B (includes EG:23789)	coronin, actin binding protein, 1B
et|gi|311255492|ref|XM_001925252.2|	1		LOC100049692	proteoglycan 1 precursor-like			COX17 (includes EG:10063)	COX17 cytochrome c oxidase assembly homolog (S. cerevisiae)
et|gi|311255613|ref|XM_003126248.1|	1		GPX1	glutathione peroxidase 1			COX4I1	cytochrome c oxidase subunit IV isoform 1
et|gi|311255718|ref|XM_003126294.1|	1		CDC42	cell division cycle 42 (GTP binding protein; 25kDa)			COX5A (includes EG:12858)	cytochrome c oxidase subunit Va
et|gi|311255903|ref|XM_003126371.1|	0.835152		SLA-6	MHC class I antigen 6			COX5B (includes EG:100002384)	cytochrome c oxidase subunit Vb
et|gi|311255967|ref|XM_003126396.1|	1		MAN1A1	mannosidase; alpha; class 1A; member 1			COX6A1	cytochrome c oxidase subunit VIa polypeptide 1
et|gi|311256128|ref|XM_003126469.1|	1		LOC100523804	6.8 kDa mitochondrial proteolipid-like			COX6B1	cytochrome c oxidase subunit VIb polypeptide 1 (ubiquitous)
et|gi|311256134|ref|XM_003126471.1|	1		LOC100515484	IgG receptor FcRn large subunit p51-like			COX6C	cytochrome c oxidase subunit VIc
et|gi|311256134|ref|XM_003126471.1|	1		LOC100517981	eukaryotic translation initiation factor 2 subunit 2-like			COX7A2	cytochrome c oxidase subunit VIIa polypeptide 2 (liver)
et|gi|311256134|ref|XM_003126471.1|	1		C12H13orf15	chromosome 13 open reading frame 15 ortholog			COX7A2L	cytochrome c oxidase subunit VIIa polypeptide 2 like
et|gi|311256284|ref|XM_003126531.1|	1		LOC100524158	CDGSH iron-sulfur domain-containing protein 2-like			COX7B	cytochrome c oxidase subunit VIIb
et|gi|311256302|ref|XM_003126539.1|	0.999875		LOC100525970	eukaryotic translation initiation factor 2 subunit 3-like			COX7C	cytochrome c oxidase subunit VIIc
et|gi|311256477|ref|XM_003126623.1|	1		LOC100513998	armadillo repeat-containing protein 10-like			COX8A	cytochrome c oxidase subunit VIIIA (ubiquitous)
et|gi|311256790|ref|XM_003126762.1|	0.73088		PABPC1	poly(A) binding protein; cytoplasmic 1			CPNE3	copine III
et|gi|311256809|ref|XM_003126774.1|	1		LOC100520822	riboflavin kinase-like			CPT1A	carnitine palmitoyltransferase 1A (liver)
et|gi|311256898|ref|XM_003126816.1|	1		LOC100514358	mitochondrial-processing peptidase subunit beta-like			CRIP1	cysteine-rich protein 1 (intestinal)
et|gi|311256912|ref|XM_003126818.1|	1		LOC100515992	hypothetical protein LOC100515992			CS	citrate synthase
et|gi|311257003|ref|XM_003126852.1|	6.48726e-12		LOC100520896	eukaryotic peptide chain release factor subunit 1-like			CSDE1	cold shock domain containing E1, RNA-binding
et|gi|311257036|ref|XM_003126873.1|	1		ANXA1	annexin A1			CSE1L	CSE1 chromosome segregation 1-like (yeast)
et|gi|311257137|ref|XM_003126926.1|	1		CAPNS1	calpain; small subunit 1			CSF1R	colony stimulating factor 1 receptor
et|gi|311257185|ref|XM_003126950.1|	1		LOC100477729	s-adenosylmethionine synthase isoform type-2-like			CSNK1A1	casein kinase 1, alpha 1
et|gi|311257240|ref|XM_003126979.1|	1		GRPEL1	GrpE-like 1; mitochondrial (E. coli)			CSNK1G2	casein kinase 1, gamma 2
et|gi|311257363|ref|XM_003127035.1|	1		SLA-8	MHC class I antigen 8			CSNK2A1	casein kinase 2, alpha 1 polypeptide
et|gi|311257381|ref|XM_003127042.1|	1		IMPDH2	IMP (inosine 5'-monophosphate) dehydrogenase 2			CSNK2B	casein kinase 2, beta polypeptide
et|gi|311257548|ref|XM_003127130.1|	1		LOC100514210	transaldolase-like			CST3	cystatin C
et|gi|311257735|ref|XM_003127219.1|	1		P311	P311 protein			CSTB	cystatin B (stefin B)
et|gi|311257809|ref|XM_003127258.1|	1		PRDX2	peroxiredoxin 2			CTNNA1	catenin (cadherin-associated protein), alpha 1, 102kDa
et|gi|311257958|ref|XM_003127345.1|	1		LOC100521336	PEST proteolytic signal-containing nuclear protein-like			CTNNB1	catenin (cadherin-associated protein), beta 1, 88kDa
et|gi|311258025|ref|XM_003127362.1|	1		LOC100511312	transmembrane emp24 domain-containing protein 9-like			CTSB	cathepsin B
et|gi|311258383|ref|XM_003127544.1|	1		LOC100153668	UV excision repair protein RAD23 homolog B-like			CTSC	cathepsin C
et|gi|311258441|ref|XM_003127583.1|	1		LOC100155472	eukaryotic translation initiation factor 2; subunit 1 alpha			CTSD	cathepsin D
et|gi|311258441|ref|XM_003127583.1|	1		GNB1	guanine nucleotide binding protein (G protein); beta polypeptide 1			CTSH	cathepsin H
et|gi|311258461|ref|XM_003127586.1|	1		LARP1	La ribonucleoprotein domain family; member 1			CTSS	cathepsin S
et|gi|311258475|ref|XM_003127576.1|	1		SMEK2	SMEK homolog 2; suppressor of mek1 (Dictyostelium)			CTSZ	cathepsin Z
et|gi|311258668|ref|XM_003127676.1|	0.999999		LOC100517718	adenylyl cyclase-associated protein 1-like			CUL3 (includes EG:26554)	cullin 3
et|gi|311258708|ref|XM_003127697.1|	1		ATP6V1C1	ATPase; H+ transporting; lysosomal 42kDa; V1 subunit C1			CXCR4	chemokine (C-X-C motif) receptor 4
et|gi|311258721|ref|XM_003127706.1|	1		LOC100156344	endophilin-B2-like			CYC1	cytochrome c-1
et|gi|311258823|ref|XM_003127765.1|	1		LOC100521063	hypothetical protein LOC100521063			CYFIP1	cytoplasmic FMR1 interacting protein 1
et|gi|311259017|ref|XM_003127849.1|	1		YWHAB	tyrosine 3-monooxygenase/tryptophan 5-monooxygenase activation protein; beta polypeptide			CYR61	cysteine-rich, angiogenic inducer, 61
et|gi|311259021|ref|XM_003127850.1|	1		GDI2	GDP dissociation inhibitor 2			DAD1 (includes EG:13135)	defender against cell death 1
et|gi|311259333|ref|XM_003127978.1|	1		LOC100513142	hypothetical protein LOC100513142			DBI	diazepam binding inhibitor (GABA receptor modulator, acyl-CoA binding protein)
et|gi|311259369|ref|XM_003128031.1|	1		LOC100514408	AP-2 complex subunit sigma-like			DCTN2	dynactin 2 (p50)
et|gi|311259375|ref|XM_003128019.1|	1		LOC100519849	cyclin-dependent kinase 2-interacting protein-like			DDX17	DEAD (Asp-Glu-Ala-Asp) box polypeptide 17
et|gi|311259525|ref|XM_003128104.1|	1		SARS	seryl-tRNA synthetase			DDX18	DEAD (Asp-Glu-Ala-Asp) box polypeptide 18
et|gi|311259704|ref|XM_003128175.1|	1		PRDX5	peroxiredoxin 5			DDX3X	DEAD (Asp-Glu-Ala-Asp) box polypeptide 3, X-linked
et|gi|311260198|ref|XM_003128351.1|	1		LOC100153485	t-complex protein 1 subunit alpha-like			DEGS1	delta(4)-desaturase, sphingolipid 1
et|gi|311260198|ref|XM_003128351.1|	1		LOC100153436	hypothetical LOC100153436			DEK	DEK oncogene
et|gi|311260202|ref|XM_003128352.1|	1		LOC100518605	e3 ubiquitin-protein ligase RNF181-like			DGCR2	DiGeorge syndrome critical region gene 2
et|gi|311260222|ref|XM_001927053.2|	0.210151		FIS1	fission 1 (mitochondrial outer membrane) homolog (S. cerevisiae)			DHX15	DEAH (Asp-Glu-Ala-His) box polypeptide 15
et|gi|311260222|ref|XM_001927053.2|	1		LOC100524978	beta-1;3-N-acetylglucosaminyltransferase lunatic fringe-like			DHX36	DEAH (Asp-Glu-Ala-His) box polypeptide 36
et|gi|311260233|ref|XM_003128340.1|	1		AP2M1	adaptor-related protein complex 2; mu 1 subunit			DHX9	DEAH (Asp-Glu-Ala-His) box polypeptide 9
et|gi|311260290|ref|XM_003128360.1|	1		ATP6V0B	ATPase; H+ transporting; lysosomal 21kDa; V0 subunit b			DNAJA1	DnaJ (Hsp40) homolog, subfamily A, member 1
et|gi|311260290|ref|XM_003128360.1|	1		LOC100515893	transgelin-2-like			DNAJB6	DnaJ (Hsp40) homolog, subfamily B, member 6
et|gi|311260316|ref|XM_001927562.2|	1		LOC100512351	glucose-6-phosphate isomerase-like			DNAJC8	DnaJ (Hsp40) homolog, subfamily C, member 8
et|gi|311260650|ref|XM_003128451.1|	1		LOC100514983	stromal cell-derived factor 2-like			DRAM1	DNA-damage regulated autophagy modulator 1
et|gi|311260674|ref|XM_003128464.1|	1		LOC100516546	guanine nucleotide-binding protein G(I)/G(S)/G(T) subunit beta-2-like			DUSP1	dual specificity phosphatase 1
et|gi|311260684|ref|XM_003128468.1|	0.99647		CD81	CD81 molecule			DYNC1I2	dynein, cytoplasmic 1, intermediate chain 2
et|gi|311260703|ref|XM_001925622.2|	1		SOD1	superoxide dismutase 1; soluble			DYNC1LI2	dynein, cytoplasmic 1, light intermediate chain 2
et|gi|311260834|ref|XM_003128505.1|	1		LOC100050482	similar to Ribonuclease inhibitor (Ribonuclease/angiogenin inhibitor 1)			DYNLL1	dynein, light chain, LC8-type 1
et|gi|311260842|ref|XM_003128509.1|	1		POLR2G	polymerase (RNA) II (DNA directed) polypeptide G			DYNLRB1	dynein, light chain, roadblock-type 1
et|gi|311260853|ref|XM_001929191.2|	1		IRF2BP2	interferon regulatory factor 2 binding protein 2			DYNLT1	dynein, light chain, Tctex-type 1
et|gi|311260898|ref|XM_003128520.1|	1		ERBB2IP	erbb2 interacting protein			DYNLT3	dynein, light chain, Tctex-type 3
et|gi|311260960|ref|XM_003128545.1|	0.0250956		SLC25A6	solute carrier family 25 (mitochondrial carrier; adenine nucleotide translocator); member 6			DYRK1A	dual-specificity tyrosine-(Y)-phosphorylation regulated kinase 1A
et|gi|311261230|ref|XM_003128631.1|	1		ARGLU1	arginine and glutamate rich 1			ECHS1	enoyl CoA hydratase, short chain, 1, mitochondrial
et|gi|311261230|ref|XM_003128631.1|	1		FBL	fibrillarin			ECM1 (includes EG:100332249)	extracellular matrix protein 1
et|gi|311261253|ref|XM_003128633.1|	1.96409e-09		LOC100521060	hypothetical LOC100521060			EEF1A1	eukaryotic translation elongation factor 1 alpha 1
et|gi|311261310|ref|XM_003128652.1|	1		RBM39	RNA binding motif protein 39			EEF1B2	eukaryotic translation elongation factor 1 beta 2
et|gi|311261376|ref|XM_001926123.2|	1		APOE	apolipoprotein E			EEF1G	eukaryotic translation elongation factor 1 gamma
et|gi|311261376|ref|XM_001926123.2|	1		LOC100515138	protein S100-A10-like			EEF2	eukaryotic translation elongation factor 2
et|gi|311261484|ref|XM_003128695.1|	0.186728		CSNK2B	casein kinase 2; beta polypeptide			EGR1	early growth response 1
et|gi|311261484|ref|XM_003128695.1|	1		AK2	adenylate kinase 2			EIF1B	eukaryotic translation initiation factor 1B
et|gi|311261754|ref|XM_001927486.2|	1		EMP3	epithelial membrane protein 3			EIF2A	eukaryotic translation initiation factor 2A, 65kDa
et|gi|311261754|ref|XM_001927486.2|	1		RBM8A	RNA binding motif protein 8A			EIF2S3	eukaryotic translation initiation factor 2, subunit 3 gamma, 52kDa
et|gi|311261890|ref|XM_003128863.1|	1		RNF19A	ring finger protein 19A			EIF3C/EIF3CL	eukaryotic translation initiation factor 3, subunit C
et|gi|311261949|ref|XM_003128896.1|	1		ATOX1	ATX1 antioxidant protein 1 homolog (yeast)			EIF3D	eukaryotic translation initiation factor 3, subunit D
et|gi|311261961|ref|XM_003128900.1|	1		LASP1	LIM and SH3 protein 1			EIF3E	eukaryotic translation initiation factor 3, subunit E
et|gi|311261961|ref|XM_003128900.1|	1		PRDX6	peroxiredoxin 6			EIF3F	eukaryotic translation initiation factor 3, subunit F
et|gi|311261993|ref|XM_003128916.1|	1		LOC100513094	60S ribosomal protein L28-like			EIF3G	eukaryotic translation initiation factor 3, subunit G
et|gi|311262431|ref|XM_003129130.1|	1		LOC100516956	eukaryotic translation initiation factor 3 subunit G-like			EIF3H	eukaryotic translation initiation factor 3, subunit H
et|gi|311262518|ref|XM_003129174.1|	1		SEPN1	selenoprotein N; 1			EIF3I	eukaryotic translation initiation factor 3, subunit I
et|gi|311262542|ref|XM_003129186.1|	1		LOC100158127	cytosolic non-specific dipeptidase-like			EIF3K	eukaryotic translation initiation factor 3, subunit K
et|gi|311262786|ref|XM_003129308.1|	1		UBA52	ubiquitin A-52 residue ribosomal protein fusion product 1			EIF3L	eukaryotic translation initiation factor 3, subunit L
et|gi|311262874|ref|XM_003129356.1|	1		LOC100521234	staphylococcal nuclease domain-containing protein 1-like			EIF3M	eukaryotic translation initiation factor 3, subunit M
et|gi|311262876|ref|XM_003129349.1|	1		LOC100513426	protein FAM107B-like			EIF4A2	eukaryotic translation initiation factor 4A2
et|gi|311262944|ref|XM_003129385.1|	0.864837		LOC100520938	ubiquitin-conjugating enzyme E2 E3-like			EIF4A3	eukaryotic translation initiation factor 4A3
et|gi|311263055|ref|XM_003129460.1|	1		CGGBP1	CGG triplet repeat binding protein 1			EIF4B	eukaryotic translation initiation factor 4B
et|gi|311263436|ref|XM_003129625.1|	1		LOC100057411	similar to Pr22 protein			EIF4H	eukaryotic translation initiation factor 4H
et|gi|311263565|ref|XM_003129692.1|	1		LOC100518613	plasminogen activator inhibitor 1 RNA-binding protein-like			EIF5	eukaryotic translation initiation factor 5
et|gi|311263604|ref|XM_003129715.1|	1		LOC100515336	collagen alpha-1(IV) chain-like			EIF6	eukaryotic translation initiation factor 6
et|gi|311263612|ref|XM_003129708.1|	0.967151		LOC100525432	UBX domain-containing protein 4-like			ELOVL5	ELOVL fatty acid elongase 5
et|gi|311263612|ref|XM_003129708.1|	1		Scarb2	scavenger receptor class B member 2			EMG1	EMG1 nucleolar protein homolog (S. cerevisiae)
et|gi|311263673|ref|XM_003129742.1|	1		RHOB	ras homolog gene family; member B			EMP3	epithelial membrane protein 3
et|gi|311263673|ref|XM_003129742.1|	1		RAB11A	RAB11A; member RAS oncogene family			ENO1	enolase 1, (alpha)
et|gi|311263723|ref|XM_003129766.1|	1		LOC100516584	calcium-binding protein p22-like			EPAS1	endothelial PAS domain protein 1
et|gi|311263937|ref|XM_003129845.1|	1		CAT	catalase			EPCAM	epithelial cell adhesion molecule
et|gi|311263951|ref|XM_003129887.1|	1		LOC100517199	leucine-rich repeat flightless-interacting protein 1-like			EPS15L1	epidermal growth factor receptor pathway substrate 15-like 1
et|gi|311263983|ref|XM_003129901.1|	1		CCNI	cyclin I			ERBB2IP	erbb2 interacting protein
et|gi|311264405|ref|XM_003130097.1|	1		LOC100516677	pumilio homolog 1-like			ERH	enhancer of rudimentary homolog (Drosophila)
et|gi|311264478|ref|XM_003130140.1|	1		LOC100517017	f-actin-capping protein subunit alpha-2-like			ERP29	endoplasmic reticulum protein 29
et|gi|311264561|ref|XM_003130178.1|	1		SELS	selenoprotein S			ERP44	endoplasmic reticulum protein 44
et|gi|311264581|ref|XM_003130188.1|	1		PKM2	pyruvate kinase; muscle			ESD	esterase D
et|gi|311264810|ref|XM_003130303.1|	1		ALDH2	aldehyde dehydrogenase 2 family (mitochondrial)			ETF1	eukaryotic translation termination factor 1
et|gi|311264910|ref|XM_003130347.1|	1		LOC100514028	protein SET-like			EVL	Enah/Vasp-like
et|gi|311264997|ref|XM_003130381.1|	1		LOC100056354	hypothetical LOC100056354			EZR	ezrin
et|gi|311264997|ref|XM_003130381.1|	1		LOC100512476	peroxiredoxin-1-like			FADD	Fas (TNFRSF6)-associated via death domain
et|gi|311265236|ref|XM_003130506.1|	1		PSMB6	proteasome (prosome; macropain) subunit; beta type; 6			FAM107B	family with sequence similarity 107, member B
et|gi|311265294|ref|XM_003130536.1|	0.00221406		ATP6V1E1	ATPase; H+ transporting; lysosomal 31kDa; V1 subunit E1			FAM108A1	family with sequence similarity 108, member A1
et|gi|311265462|ref|XM_003130618.1|	1		DRAM1	DNA-damage regulated autophagy modulator 1			FAM120B	family with sequence similarity 120B
et|gi|311265470|ref|XM_003130628.1|	1		GLO1	glyoxalase I			FAM32A	family with sequence similarity 32, member A
et|gi|311265538|ref|XM_003130670.1|	1		MYL6	myosin; light chain 6; alkali; smooth muscle and non-muscle			FAM49B	family with sequence similarity 49, member B
et|gi|311265629|ref|XM_003130704.1|	1.18098e-09		LOC100512448	histone H2A.V-like			FAM96A	family with sequence similarity 96, member A
et|gi|311265629|ref|XM_003130704.1|	1		SRSF2	serine/arginine-rich splicing factor 2			FAU	Finkel-Biskis-Reilly murine sarcoma virus (FBR-MuSV) ubiquitously expressed
et|gi|311265724|ref|XM_003130748.1|	1		LOC100069633	similar to signal transducer and activator of transcription 1			FBL	fibrillarin
et|gi|311265744|ref|XM_003130753.1|	1		BCLAF1	BCL2-associated transcription factor 1			FBP1	fructose-1,6-bisphosphatase 1
et|gi|311265839|ref|XM_003130809.1|	1		AIMP1	aminoacyl tRNA synthetase complex-interacting multifunctional protein 1			FBXL5	F-box and leucine-rich repeat protein 5
et|gi|311266002|ref|XM_001929086.2|	1		MFSD1	major facilitator superfamily domain containing 1			FBXO11	F-box protein 11
et|gi|311266074|ref|XM_003130915.1|	1		LOC100525723	UPF0727 protein C6orf115-like			FCER1G	Fc fragment of IgE, high affinity I, receptor for; gamma polypeptide
et|gi|311266104|ref|XM_001928063.2|	1		LOC100515580	ADP-ribosylation factor-like protein 8B-like			FCGR3B	Fc fragment of IgG, low affinity IIIb, receptor (CD16b)
et|gi|311266159|ref|XM_003130936.1|	1		LOC100513987	uncharacterized protein C12orf31 homolog			FCGRT	Fc fragment of IgG, receptor, transporter, alpha
et|gi|311266209|ref|XM_003130954.1|	1		USP10	ubiquitin specific peptidase 10			FCN2	ficolin (collagen/fibrinogen domain containing lectin) 2 (hucolin)
et|gi|311266231|ref|XM_003130963.1|	1		PRKAR1A	protein kinase; cAMP-dependent; regulatory; type I; alpha (tissue specific extinguisher 1)			FGL2	fibrinogen-like 2
et|gi|311266231|ref|XM_003130963.1|	1		LOC100062388	hypothetical LOC100062388			FH	fumarate hydratase
et|gi|311266410|ref|XM_003131037.1|	1		CD1.1	CD1 antigen			FIS1 (includes EG:288584)	fission 1 (mitochondrial outer membrane) homolog (S. cerevisiae)
et|gi|311266443|ref|XM_003131048.1|	1		RBBP4	retinoblastoma binding protein 4			FLNA	filamin A, alpha
et|gi|311266572|ref|XM_003131099.1|	1		LOC100156879	ubiquinol--cytochrome c reductase			FMR1	fragile X mental retardation 1
et|gi|311266576|ref|XM_003131103.1|	1		ALKBH5	alkB; alkylation repair homolog 5 (E. coli)			FN1	fibronectin 1
et|gi|311266642|ref|XM_003131147.1|	1		LOC100522090	zinc finger protein ZPR1-like			FOXP1	forkhead box P1
et|gi|311266747|ref|XM_003131197.1|	1		LOC100514135	60S ribosomal protein L36a-like			FRYL	FRY-like
et|gi|311266784|ref|XM_003131203.1|	1		RPS24	ribosomal protein S24			FTH1 (includes EG:14319)	ferritin, heavy polypeptide 1
et|gi|311266798|ref|XM_003131210.1|	1		C1QBP	complement component 1; q subcomponent binding protein			FTL	ferritin, light polypeptide
et|gi|311267212|ref|XM_003131420.1|	1		MTSS1	metastasis suppressor 1			GABARAP	GABA(A) receptor-associated protein
et|gi|311267273|ref|XM_003131442.1|	1		PSMB2	proteasome (prosome; macropain) subunit; beta type; 2			GABARAPL2	GABA(A) receptor-associated protein-like 2
et|gi|311267762|ref|XM_003131665.1|	1		EPCAM	epithelial cell adhesion molecule			GAPDH	glyceraldehyde-3-phosphate dehydrogenase
et|gi|311267778|ref|XM_003131673.1|	1		LOC100526170	sodium-coupled neutral amino acid transporter 2-like			GARS	glycyl-tRNA synthetase
et|gi|311267865|ref|XM_003131729.1|	1		LOC100523428	polyadenylate-binding protein-interacting protein 2-like			GBE1	glucan (1,4-alpha-), branching enzyme 1
et|gi|311267880|ref|XM_003131733.1|	0		LOC100336172	copine III-like			GBP1	guanylate binding protein 1, interferon-inducible
et|gi|311267930|ref|XM_003131758.1|	1		LOC100453532	charged multivesicular body protein 1b-like			GDI2	GDP dissociation inhibitor 2
et|gi|311268210|ref|XM_003131917.1|	1		LOC100521013	c-type lectin domain family 2 member D11-like			GGH	gamma-glutamyl hydrolase (conjugase, folylpolygammaglutamyl hydrolase)
et|gi|311268301|ref|XM_003131941.1|	1		WIPF1	WAS/WASL interacting protein family; member 1			GHITM	growth hormone inducible transmembrane protein
et|gi|311268446|ref|XM_003132011.1|	1		PTPN12	protein tyrosine phosphatase; non-receptor type 12			GIMAP1	GTPase, IMAP family member 1
et|gi|311268476|ref|XM_003132028.1|	1		TCTP	translationally controlled tumor protein			GLO1	glyoxalase I
et|gi|311268618|ref|XM_003132086.1|	1		LOC100153381	hypothetical protein LOC100153381			GLRX	glutaredoxin (thioltransferase)
et|gi|311268666|ref|XM_003132114.1|	1		LOC100053778	similar to Karyopherin alpha 2 (RAG cohort 1; importin alpha 1)			GLRX3	glutaredoxin 3
et|gi|311268939|ref|XM_003132225.1|	0.959697		LOC100152001	hypothetical protein LOC100152001			GLTSCR2	glioma tumor suppressor candidate region gene 2
et|gi|311269006|ref|XM_003132258.1|	1		PPIB	peptidylprolyl isomerase B (cyclophilin B)			GLUD1	glutamate dehydrogenase 1
et|gi|311269071|ref|XM_003132282.1|	1		LOC100518735	gamma-secretase subunit PEN-2-like			GM2A	GM2 ganglioside activator
et|gi|311269220|ref|XM_001927800.2|	0.999191		FTH1	ferritin; heavy polypeptide 1			GMFB	glia maturation factor, beta
et|gi|311269269|ref|XM_003132352.1|	1		LOC100518820	UPF0197 transmembrane protein C11orf10 homolog			GMFG	glia maturation factor, gamma
et|gi|311269576|ref|XM_003132502.1|	1		LOC100520127	60S ribosomal protein L31-like			GNAI2	guanine nucleotide binding protein (G protein), alpha inhibiting activity polypeptide 2
et|gi|311269646|ref|XM_003132534.1|	1		HIGD2A	HIG1 hypoxia inducible domain family; member 2A			GNAS	GNAS complex locus
et|gi|311269735|ref|XM_003132570.1|	1		LOC100514193	60S ribosomal protein L37a-like			GNB1	guanine nucleotide binding protein (G protein), beta polypeptide 1
et|gi|311269760|ref|XM_003132579.1|	1		ISG12(A)	putative ISG12(a) protein			GNB2	guanine nucleotide binding protein (G protein), beta polypeptide 2
et|gi|311269871|ref|XM_003132621.1|	1		RPL27	ribosomal protein L27			GNB2L1	guanine nucleotide binding protein (G protein), beta polypeptide 2-like 1
et|gi|311269999|ref|XM_003132677.1|	1		RPL35A	ribosomal protein L35a			GNG5	guanine nucleotide binding protein (G protein), gamma 5
et|gi|311270088|ref|XM_001925268.2|	1		COX4I1	cytochrome c oxydase subunit 4			GNS	glucosamine (N-acetyl)-6-sulfatase
et|gi|311270220|ref|XM_003132772.1|	1		LOC100464857	60S ribosomal protein L13-like			GOLPH3	golgi phosphoprotein 3 (coat-protein)
et|gi|311270301|ref|XM_003132802.1|	1		LOC100480073	ras-related protein Rab-7a-like			GOT2	glutamic-oxaloacetic transaminase 2, mitochondrial (aspartate aminotransferase 2)
et|gi|311270301|ref|XM_003132802.1|	0.199057		LOC100520019	rho-related GTP-binding protein RhoC-like			GPI	glucose-6-phosphate isomerase
et|gi|311270374|ref|XM_003132813.1|	1		APOA1	apolipoprotein A-I			GPIHBP1	glycosylphosphatidylinositol anchored high density lipoprotein binding protein 1
et|gi|311270397|ref|XM_003132818.1|	1		LOC100521680	histone H3.3-like			GPX1 (includes EG:14775)	glutathione peroxidase 1
et|gi|311270511|ref|XM_003132853.1|	0.999931		LOC100522678	cytochrome b-c1 complex subunit Rieske; mitochondrial-like			GPX4	glutathione peroxidase 4 (phospholipid hydroperoxidase)
et|gi|311270620|ref|XM_001927111.2|	1		SEPHS2	selenophosphate synthetase 2			GRN	granulin
et|gi|311270725|ref|XM_003132912.1|	1		ACTG1	actin; gamma 1			GRPEL1	GrpE-like 1, mitochondrial (E. coli)
et|gi|311270739|ref|XM_003132928.1|	2.74701e-10		LOC100516708	UPF0562 protein C7orf55 homolog			GSR	glutathione reductase
et|gi|311270792|ref|XM_003132934.1|	1		LOC100519811	40S ribosomal protein S27-like			GSTO1	glutathione S-transferase omega 1
et|gi|311270824|ref|XM_001924614.2|	1		LOC100480404	transmembrane protein 50A-like			GSTP1	glutathione S-transferase pi 1
et|gi|311270826|ref|XM_001924379.2|	1		LOC100519842	ubiquitin-conjugating enzyme E2 N-like			GTF2A2	general transcription factor IIA, 2, 12kDa
et|gi|311270991|ref|XM_003133003.1|	1		EIF3F	eukaryotic translation initiation factor 3; subunit F			GYG1	glycogenin 1
et|gi|311271077|ref|XM_003133007.1|	1		HSPD1	heat shock 60kDa protein 1 (chaperonin)			H2AFY	H2A histone family, member Y
et|gi|311271084|ref|XM_003133008.1|	0		LOC100525935	hypothetical protein LOC100525935			H2AFZ	H2A histone family, member Z
et|gi|311271121|ref|XM_001924768.2|	1		LOC100465095	UPF0451 protein C17orf61-like			HADH	hydroxyacyl-CoA dehydrogenase
et|gi|311271126|ref|XM_003133013.1|	1		LOC100519192	diphosphoinositol polyphosphate phosphohydrolase 2-like			HADHB	hydroxyacyl-CoA dehydrogenase/3-ketoacyl-CoA thiolase/enoyl-CoA hydratase (trifunctional protein), beta subunit
et|gi|311271230|ref|XM_003133041.1|	1		WBP11	WW domain binding protein 11			HBA1/HBA2	hemoglobin, alpha 1
et|gi|311271368|ref|XM_003133072.1|	1		LOC100154612	cytosolic IMP-GMP specific 5-nucleotidase			HBB	hemoglobin, beta
et|gi|311271443|ref|XM_001926602.2|	4.86762e-07		LOC100463808	uncharacterized protein C20orf111-like			HBXIP	hepatitis B virus x interacting protein
et|gi|311271463|ref|XM_003133097.1|	1		XBP1P1	X-box binding protein 1 pseudogene 1			HCG11	HLA complex group 11
et|gi|311271543|ref|XM_001927884.2|	1		LOC100517121	AP-1 complex subunit beta-1-like			HEXA	hexosaminidase A (alpha polypeptide)
et|gi|311271655|ref|XM_001928824.2|	1		RNF10	ring finger protein 10			HEXB	hexosaminidase B (beta polypeptide)
et|gi|311271768|ref|XM_001925953.2|	1		GNS	glucosamine (N-acetyl)-6-sulfatase			HIF1A	hypoxia inducible factor 1, alpha subunit (basic helix-loop-helix transcription factor)
et|gi|311271802|ref|XM_001929419.2|	1		PPP2CA	protein phosphatase 2; catalytic subunit; alpha isozyme			HIGD2A	HIG1 hypoxia inducible domain family, member 2A
et|gi|311271897|ref|XM_003133195.1|	1		SRSF1	serine/arginine-rich splicing factor 1			HINT1	histidine triad nucleotide binding protein 1
et|gi|311272166|ref|XM_001925542.2|	1		GMFB	glia maturation factor; beta			HIPK1	homeodomain interacting protein kinase 1
et|gi|311272418|ref|XM_003133386.1|	1		LOC100051110	similar to RAF proto-oncogene serine/threonine-protein kinase (Raf-1) (C-RAF) (cRaf)			HIPK3	homeodomain interacting protein kinase 3
et|gi|311272418|ref|XM_003133386.1|	1		SUCLG1	succinate-CoA ligase; alpha subunit			HIST1H2AG (includes others)	histone cluster 1, H2ag
et|gi|311272510|ref|XM_003133430.1|	1		MRFAP1	Mof4 family associated protein 1			HK1	hexokinase 1
et|gi|311272516|ref|XM_001925924.2|	1		NDUFC1	NADH dehydrogenase (ubiquinone) 1; subcomplex unknown; 1; 6kDa			HLA-A	major histocompatibility complex, class I, A
et|gi|311272579|ref|XM_003133460.1|	1		LOC100428624	hypothetical protein LOC100428624			HLA-C	major histocompatibility complex, class I, C
et|gi|311272620|ref|XM_003133479.1|	1.10066e-07		LOC100513716	small acidic protein-like			HLA-DQA1	major histocompatibility complex, class II, DQ alpha 1
et|gi|311272673|ref|XM_003133493.1|	1		DYRK1A	dual-specificity tyrosine-(Y)-phosphorylation regulated kinase 1A			HLA-DQB1	major histocompatibility complex, class II, DQ beta 1
et|gi|311272782|ref|XM_003133541.1|	1		LOC100523315	hypothetical LOC100523315			HLA-DRA	major histocompatibility complex, class II, DR alpha
et|gi|311273232|ref|XM_003133728.1|	1		PGK1	phosphoglycerate kinase 1			HLA-DRB1	major histocompatibility complex, class II, DR beta 1
et|gi|311273452|ref|XM_003133825.1|	1		LOC100426834	hypothetical protein LOC100426834			HLA-G	major histocompatibility complex, class I, G
et|gi|311273673|ref|XM_003133933.1|	1		TMEM66	transmembrane protein 66			HMGB1	high mobility group box 1
et|gi|311273699|ref|XM_003133946.1|	1		RPL6	ribosomal protein L6			HMGN1	high mobility group nucleosome binding domain 1
et|gi|311273766|ref|XM_003133980.1|	1		LOC100520641	glycogenin-1-like			HMGN2	high mobility group nucleosomal binding domain 2
et|gi|311273836|ref|XM_003134003.1|	1		GBE1	glucan (1;4-alpha-); branching enzyme 1			HMOX1	heme oxygenase (decycling) 1
et|gi|311273836|ref|XM_003134003.1|	1		LOC100516520	hypothetical protein LOC100516520			HNRNPA0	heterogeneous nuclear ribonucleoprotein A0
et|gi|311273845|ref|XM_003134015.1|	1		LOC100524487	AF4/FMR2 family member 4-like			HNRNPA1	heterogeneous nuclear ribonucleoprotein A1
et|gi|311273957|ref|XM_003134077.1|	1		LOC100475708	tetraspanin-13-like			HNRNPA3	heterogeneous nuclear ribonucleoprotein A3
et|gi|311274403|ref|XM_001926002.2|	3.95284e-06		LOC100517270	signal recognition particle 19 kDa protein-like			HNRNPAB	heterogeneous nuclear ribonucleoprotein A/B
et|gi|311274455|ref|XM_003134288.1|	1		LOC100517942	SAP domain-containing ribonucleoprotein-like			HNRNPC	heterogeneous nuclear ribonucleoprotein C (C1/C2)
et|gi|311274569|ref|XM_003134334.1|	1		LOC100517413	hypothetical LOC100517413			HNRNPD	heterogeneous nuclear ribonucleoprotein D (AU-rich element RNA binding protein 1, 37kDa)
et|gi|311274601|ref|XM_003134339.1|	0.996204		LOC100512335	PRELI domain-containing protein 1; mitochondrial-like			HNRNPF	heterogeneous nuclear ribonucleoprotein F
et|gi|311274755|ref|XM_001927363.2|	0.987893		LOC100520920	signal recognition particle 72 kDa protein-like			HNRNPH1	heterogeneous nuclear ribonucleoprotein H1 (H)
et|gi|311274759|ref|XM_003134408.1|	1		LOC100523520	death-associated protein 1-like			HNRNPK	heterogeneous nuclear ribonucleoprotein K
et|gi|311274865|ref|XM_003134440.1|	1		LOC100516393	60S ribosomal protein L38-like			HNRNPM	heterogeneous nuclear ribonucleoprotein M
et|gi|311274867|ref|XM_003134441.1|	0		LOC100524745	trafficking protein particle complex subunit 2-like protein-like			HNRNPR	heterogeneous nuclear ribonucleoprotein R
et|gi|311275082|ref|XM_003134519.1|	1		RAC1	ras-related C3 botulinum toxin substrate 1 (rho family; small GTP binding protein Rac1)			HNRNPU	heterogeneous nuclear ribonucleoprotein U (scaffold attachment factor A)
et|gi|311275229|ref|XM_003134576.1|	1		FRYL	FRY-like			HNRNPUL1	heterogeneous nuclear ribonucleoprotein U-like 1
et|gi|311275417|ref|XM_003134689.1|	1		LOC733579	tripartite motif protein TRIM5			HNRPDL	heterogeneous nuclear ribonucleoprotein D-like
et|gi|311275442|ref|XM_003134684.1|	0.000453366		PSMA5	proteasome (prosome; macropain) subunit; alpha type; 5			HP1BP3	heterochromatin protein 1, binding protein 3
et|gi|311275525|ref|XM_003134732.1|	1		CCT5	chaperonin containing TCP1; subunit 5 (epsilon)			HPRT1	hypoxanthine phosphoribosyltransferase 1
et|gi|311275619|ref|XM_003134782.1|	1		LOC100521690	methylmalonic aciduria and homocystinuria type D homolog; mitochondrial-like			HSBP1	heat shock factor binding protein 1
et|gi|311275619|ref|XM_003134782.1|	1		MRLC2	myosin regulatory light chain			HSP90AA1	heat shock protein 90kDa alpha (cytosolic), class A member 1
et|gi|311275824|ref|XM_003134880.1|	1		LOC100524759	hypothetical LOC100524759			HSP90AB1	heat shock protein 90kDa alpha (cytosolic), class B member 1
et|gi|311276016|ref|XM_003134960.1|	0.999929		BZW1	basic leucine zipper and W2 domains 1			HSP90B1	heat shock protein 90kDa beta (Grp94), member 1
et|gi|311276169|ref|XM_003135029.1|	0.997082		LOC100474881	COP9 signalosome complex subunit 2-like			HSPA1A/HSPA1B	heat shock 70kDa protein 1A
et|gi|311276169|ref|XM_003135029.1|	1		LOC100515069	NADH dehydrogenase [ubiquinone] 1 alpha subcomplex subunit 1-like			HSPA5	heat shock 70kDa protein 5 (glucose-regulated protein, 78kDa)
et|gi|311276401|ref|XM_003135143.1|	0.999988		LOC100516695	pyruvate dehydrogenase E1 component subunit beta; mitochondrial-like			HSPA8	heat shock 70kDa protein 8
et|gi|311276660|ref|XM_003135255.1|	1		LOC100056958	hypothetical protein LOC100056958			HSPA9	heat shock 70kDa protein 9 (mortalin)
et|gi|311276895|ref|XM_003135351.1|	1		LOC100151800	glutathione S-transferase omega-1-like			HSPB1	heat shock 27kDa protein 1
et|gi|311276932|ref|XM_003135367.1|	7.77156e-16		LOC100520866	up-regulated during skeletal muscle growth protein 5-like			HSPD1	heat shock 60kDa protein 1 (chaperonin)
et|gi|313575552|gb|HM135384.1|	1		LOC100524239	cytochrome b-c1 complex subunit 10-like			HSPE1	heat shock 10kDa protein 1 (chaperonin 10)
et|gi|35293598|gb|AY392088.1|	0.271417		PSMD2	proteasome (prosome; macropain) 26S subunit; non-ATPase; 2			HSPH1	heat shock 105kDa/110kDa protein 1
et|gi|44890869|dbj|AB119267.1|	1		LOC100335220	solute carrier family 40 (iron-regulated transporter); member 1-like			ICAM1	intercellular adhesion molecule 1
et|gi|44890875|dbj|AB119270.1|	1		LOC100152130	zinc finger protein 36; C3H1 type-like 1-like			IDE	insulin-degrading enzyme
et|gi|47523955|ref|NM_214453.1|	1		EEF1G	eukaryotic translation elongation factor 1 gamma			IDH2	isocitrate dehydrogenase 2 (NADP+), mitochondrial
et|gi|47641132|gb|AY515293.2|	1		LOC100154734	interleukin enhancer-binding factor 2-like			IER5	immediate early response 5
et|gi|4960058|gb|AF148955.1|	1		LOC100153196	syntaxin-7-like			IFI30	interferon, gamma-inducible protein 30
et|gi|62208246|gb|AY864607.1|	0.999999		YWHAQ	tyrosine 3-monooxygenase/tryptophan 5-monooxygenase activation protein; theta polypeptide			IFI44	interferon-induced protein 44
et|gi|6635253|dbj|AB036337.1|	1		LOC100521085	40S ribosomal protein S27-like			IFI6	interferon, alpha-inducible protein 6
et|gi|71849671|gb|DQ067279.1|	0		LOC100526241	hypothetical LOC100526241			IFIT3	interferon-induced protein with tetratricopeptide repeats 3
et|gi|8100061|dbj|AB026121.2|	1		PRRC2C	proline-rich coiled-coil 2C			IFITM3	interferon induced transmembrane protein 3
et|gi|8705258|gb|AF277894.1|	1		PPP2CB	protein phosphatase 2; catalytic subunit; beta isozyme			IFNGR1	interferon gamma receptor 1
et|gi|8896017|gb|AF245504.1|	0.999115		NPTN	neuroplastin			IGFBP7	insulin-like growth factor binding protein 7
gi|1022922|gb|U38202.1|SSU38202	1		LOC100483270	t-complex protein 1 subunit beta-like			IK	IK cytokine, down-regulator of HLA II
gi|1022922|gb|U38202.1|SSU38202	1		OGT	O-linked N-acetylglucosamine (GlcNAc) transferase (UDP-N-acetylglucosamine:polypeptide-N-acetylglucosaminyl transferase)			IL18BP	interleukin 18 binding protein
gi|1022922|gb|U38202.1|SSU38202	1		LOC100523140	SS18-like protein 2-like			IL2RG	interleukin 2 receptor, gamma
gi|1022922|gb|U38202.1|SSU38202	1		C1R	complement component 1; r subcomponent			IMPDH2	IMP (inosine 5'-monophosphate) dehydrogenase 2
gi|1022950|gb|U38216.1|SSU38216	1		LOC100519568	protein BTG3-like			IRF1 (includes EG:16362)	interferon regulatory factor 1
gi|1041132|dbj|D49564.1|PIGRTCRD05	1		SH3BP5	SH3-domain binding protein 5 (BTK-associated)			IRF2BP2	interferon regulatory factor 2 binding protein 2
gi|1041132|dbj|D49564.1|PIGRTCRD05	1		ATP5J	ATP synthase; H+ transporting; mitochondrial Fo complex; subunit F6			IRF2BPL	interferon regulatory factor 2 binding protein-like
gi|1041136|dbj|D49567.1|PIGRTCRD08	1		LOC100522175	signal peptide peptidase-like 2A-like			IRF5	interferon regulatory factor 5
gi|1041136|dbj|D49567.1|PIGRTCRD08	1		LOC100153090	Cathepsin S			ISCA1	iron-sulfur cluster assembly 1 homolog (S. cerevisiae)
gi|1041138|dbj|D49568.1|PIGRTCRD09	1		PCMT1	protein-L-isoaspartate (D-aspartate) O-methyltransferase			ISCU	iron-sulfur cluster scaffold homolog (E. coli)
gi|1041138|dbj|D49568.1|PIGRTCRD09	1		RPL23	ribosomal protein L23			ISG15	ISG15 ubiquitin-like modifier
gi|1041140|dbj|D49569.1|PIGRTCRD10	1		SUSERK3	extracellular related kinase 3			IST1	increased sodium tolerance 1 homolog (yeast)
gi|1041140|dbj|D49569.1|PIGRTCRD10	1		CALD1	caldesmon 1			ITGB1	integrin, beta 1 (fibronectin receptor, beta polypeptide, antigen CD29 includes MDF2, MSK12)
gi|1041142|dbj|D49570.1|PIGRTCRD11	1		LOC100512692	RING finger protein 146-like			ITGB2	integrin, beta 2 (complement component 3 receptor 3 and 4 subunit)
gi|1041144|dbj|D49571.1|PIGRTCRD12	1		DAD1	defender against cell death 1			ITM2B	integral membrane protein 2B
gi|1041144|dbj|D49571.1|PIGRTCRD12	1		LOC100522710	nck-associated protein 1-like			ITM2C	integral membrane protein 2C
gi|1041154|dbj|D49576.1|PIGRTCRD17	1		CLU	clusterin			JAK1	Janus kinase 1
gi|1041154|dbj|D49576.1|PIGRTCRD17	1		LOC100515940	ATP-dependent RNA helicase DDX3X-like			KARS	lysyl-tRNA synthetase
gi|1041158|dbj|D49578.1|PIGRTCRD19	1		LOC100521183	stress-70 protein; mitochondrial-like			KCTD12	potassium channel tetramerisation domain containing 12
gi|1041158|dbj|D49578.1|PIGRTCRD19	1		LOC100518030	synaptophysin-like protein 1-like			KLHDC2	kelch domain containing 2
gi|1041162|dbj|D49580.1|PIGRTCRD21	1		UBXN1	UBX domain protein 1			KPNA2	karyopherin alpha 2 (RAG cohort 1, importin alpha 1)
gi|1041162|dbj|D49580.1|PIGRTCRD21	1		LOC100520684	mitochondrial import inner membrane translocase subunit Tim8 B-like			KPNB1	karyopherin (importin) beta 1
gi|1041168|dbj|D49583.1|PIGRTCRD24	1		CYR61	cysteine-rich; angiogenic inducer; 61			KRTCAP2	keratinocyte associated protein 2
gi|1041168|dbj|D49583.1|PIGRTCRD24	1		CSNK1G2	casein kinase 1; gamma 2			LAMP1	lysosomal-associated membrane protein 1
gi|108742562|gb|DQ531720.1|	1		LOC100521028	interleukin-18-binding protein-like			LAMTOR1	late endosomal/lysosomal adaptor, MAPK and MTOR activator 1
gi|112759073|gb|DB816552.1|DB816552	1		LOC100520703	splicing factor 3B subunit 5-like			LAMTOR3	late endosomal/lysosomal adaptor, MAPK and MTOR activator 3
gi|112766680|gb|DB793003.1|DB793003	1		LOC100518125	DNA-binding protein A-like			LAP3	leucine aminopeptidase 3
gi|112767009|gb|DB786077.1|DB786077	1		PSMB1	proteasome (prosome; macropain) subunit; beta type; 1			LAPTM4A	lysosomal protein transmembrane 4 alpha
gi|112773632|gb|DB812306.1|DB812306	1		LOC100524249	protein unc-50 homolog			LAPTM5	lysosomal protein transmembrane 5
gi|112774992|gb|DB819274.1|DB819274	1		LOC100153871	60S ribosomal protein L7-like 1-like			LARP1	La ribonucleoprotein domain family, member 1
gi|112778231|gb|DB813734.1|DB813734	1		LOC100520998	hypothetical LOC100520998			LASP1	LIM and SH3 protein 1
gi|112778541|gb|DB787958.1|DB787958	1		LOC100155390	Sorting nexin 5			LDHA	lactate dehydrogenase A
gi|112781310|gb|DB801736.1|DB801736	1		PDIA6	protein disulfide isomerase family A; member 6			LDHB	lactate dehydrogenase B
gi|113721075|gb|BX664925.2|BX664925	1		POLB	polymerase (DNA directed); beta			LEPROT	leptin receptor overlapping transcript
gi|113721084|gb|BX664934.2|BX664934	1		LOC100525320	dynein light chain Tctex-type 3-like			LGALS1	lectin, galactoside-binding, soluble, 1
gi|113721091|gb|BX664941.2|BX664941	1		LOC100153321	ras-related GTP-binding protein A-like			LGALS3	lectin, galactoside-binding, soluble, 3
gi|113721375|gb|BX674418.2|BX674418	1		LOC100521551	t-complex protein 1 subunit delta-like			LGMN	legumain
gi|113721380|gb|BX674423.2|BX674423	1		LOC100514865	26S protease regulatory subunit 7-like			LIMS1	LIM and senescent cell antigen-like domains 1
gi|113721429|gb|BX671606.2|BX671606	1		DUSP1	dual specificity phosphatase 1			LIPA	lipase A, lysosomal acid, cholesterol esterase
gi|113721453|gb|BX671590.2|BX671590	1		LOC100468130	chloride intracellular channel protein 1-like			LITAF	lipopolysaccharide-induced TNF factor
gi|113721484|gb|BX668759.2|BX668759	1		TRAM1	translocation associated membrane protein 1			LMNA	lamin A/C
gi|113721493|gb|BX671542.2|BX671542	0.98812		LOC722335	similar to vesicle-associated membrane protein; associated protein a			LOC100130803	ubiquitin-like protein 5 pseudogene
gi|113721524|gb|BX671439.2|BX671439	1		LOC100521563	hypothetical LOC100521563			LOC100505487	uncharacterized LOC100505487
gi|113721548|gb|BX671516.2|BX671516	1		LOC100525867	small nuclear ribonucleoprotein G-like			LPGAT1	lysophosphatidylglycerol acyltransferase 1
gi|113721589|gb|BX671484.2|BX671484	1		LOC100482783	programmed cell death protein 6-like			LRP10	low density lipoprotein receptor-related protein 10
gi|113721591|gb|BX671486.2|BX671486	0.994246		LOC100476247	actin-related protein 3-like			LRRFIP1	leucine rich repeat (in FLII) interacting protein 1
gi|113721598|gb|BX671492.2|BX671492	1		EIF3E	eukaryotic translation initiation factor 3; subunit E			LSM4 (includes EG:25804)	LSM4 homolog, U6 small nuclear RNA associated (S. cerevisiae)
gi|113721724|gb|BX668696.2|BX668696	1		PUM2	pumilio homolog 2 (Drosophila)			LTA4H	leukotriene A4 hydrolase
gi|113721740|gb|BX668634.2|BX668634	1		LOC100522202	hypothetical protein LOC100522202			LYZ	lysozyme
gi|113721775|gb|BX668616.2|BX668616	1		GNB2L1	guanine nucleotide binding protein (G protein); beta polypeptide 2-like 1			M6PR	mannose-6-phosphate receptor (cation dependent)
gi|113721778|gb|BX668619.2|BX668619	1		LOC100523955	catenin alpha-1-like			MAD2L1	MAD2 mitotic arrest deficient-like 1 (yeast)
gi|113721792|gb|BX668598.2|BX668598	1		LOC100522228	protein tyrosine phosphatase type IVA 1-like			MAF	v-maf musculoaponeurotic fibrosarcoma oncogene homolog (avian)
gi|113721797|gb|BX664899.2|BX664899	1		RPS4	ribosomal protein S4			MAFB	v-maf musculoaponeurotic fibrosarcoma oncogene homolog B (avian)
gi|113721810|gb|BX664913.2|BX664913	1		EPAS1	endothelial PAS domain protein 1			MAN1A1	mannosidase, alpha, class 1A, member 1
gi|115545949|dbj|AK237390.1|	1		TPM4	tropomyosin 4			MANF	mesencephalic astrocyte-derived neurotrophic factor
gi|115546268|dbj|AK240506.1|	1		RRAGC	Ras-related GTP binding C			MAP1LC3B	microtubule-associated protein 1 light chain 3 beta
gi|115546317|dbj|AK230836.1|	1		LOC100466847	proteasome subunit alpha type-2-like			MAP2K2	mitogen-activated protein kinase kinase 2
gi|115546317|dbj|AK230836.1|	1		LOC100519887	e3 ubiquitin-protein ligase RNF130-like			MAPK1	mitogen-activated protein kinase 1
gi|115546848|dbj|AK237694.1|	1		PITPNB	phosphatidylinositol transfer protein; beta			MAPRE1	microtubule-associated protein, RP/EB family, member 1
gi|115547154|dbj|AK231209.1|	1		ZMYND11	zinc finger; MYND-type containing 11			MARCKS	myristoylated alanine-rich protein kinase C substrate
gi|115547845|dbj|AK234821.1|	0.990211		LOC100514399	constitutive coactivator of PPAR-gamma-like protein 1-like			MAT2A	methionine adenosyltransferase II, alpha
gi|115548913|dbj|AK235316.1|	0.993974		COPS4	COP9 constitutive photomorphogenic homolog subunit 4 (Arabidopsis)			MAT2B	methionine adenosyltransferase II, beta
gi|115549596|dbj|AK238404.1|	1		LOC100516050	GTP-binding protein Rheb-like			MATR3	matrin 3
gi|115549658|dbj|AK238466.1|	1		LOC100513321	vesicle transport protein SFT2A-like			MAX	MYC associated factor X
gi|115549681|dbj|AK231960.1|	1		EIF1B	eukaryotic translation initiation factor 1B			MBD2	methyl-CpG binding domain protein 2
gi|115550147|dbj|AK235626.1|	1		LOC100156381	ubiquitin-conjugating enzyme E2 B-like			MBNL1	muscleblind-like (Drosophila)
gi|115550332|dbj|AK238597.1|	2.5483e-07		RAN	RAN; member RAS oncogene family			MCL1	myeloid cell leukemia sequence 1 (BCL2-related)
gi|115550947|dbj|AK238808.1|	1		LOC100517960	6-pyruvoyl tetrahydrobiopterin synthase-like			MDH1	malate dehydrogenase 1, NAD (soluble)
gi|115551106|dbj|AK232539.1|	1		CBFB	core-binding factor; beta subunit			MED13	mediator complex subunit 13
gi|115551342|dbj|AK236020.1|	1		SQRDL	sulfide quinone reductase-like (yeast)			MED4 (includes EG:29079)	mediator complex subunit 4
gi|115552111|dbj|AK239304.1|	1		LOC100512320	n-alpha-acetyltransferase 20; NatB catalytic subunit-like			METAP2	methionyl aminopeptidase 2
gi|115552170|dbj|AK230479.1|	0.989472		LOC100154232	gamma-glutamyl hydrolase			METTL9	methyltransferase like 9
gi|115552310|dbj|AK230620.1|	1		PRDX4	peroxiredoxin 4			MFSD1	major facilitator superfamily domain containing 1
gi|115553044|dbj|AK239630.1|	1		ERP44	endoplasmic reticulum protein 44			MGP	matrix Gla protein
gi|115555307|dbj|AK233922.1|	1		LOC100513225	BAG family molecular chaperone regulator 1-like			MGST1	microsomal glutathione S-transferase 1
gi|116338392|gb|DT325314.1|DT325314	1		UBE2Q1	ubiquitin-conjugating enzyme E2Q family member 1			MGST3	microsomal glutathione S-transferase 3
gi|116338392|gb|DT325314.1|DT325314	1		LAP3	leucine aminopeptidase 3			MIF	macrophage migration inhibitory factor (glycosylation-inhibiting factor)
gi|116343082|gb|DT327489.1|DT327489	1		LOC100474564	ATP-dependent RNA helicase A-like			MKNK2	MAP kinase interacting serine/threonine kinase 2
gi|116346946|gb|DT334228.1|DT334228	1		LOC100515248	hypothetical LOC100515248			MMADHC	methylmalonic aciduria (cobalamin deficiency) cblD type, with homocystinuria
gi|116666492|gb|BX666622.2|BX666622	1		LOC100512491	hypothetical LOC100512491			MORF4L1	mortality factor 4 like 1
gi|116666501|gb|BX666727.2|BX666727	1		TYROBP	TYRO protein tyrosine kinase binding protein			MORF4L2	mortality factor 4 like 2
gi|116666526|gb|BX666825.2|BX666825	1		LOC100516861	40S ribosomal protein S8-like			MPZL2	myelin protein zero-like 2
gi|116666529|gb|BX666850.2|BX666850	1		LOC100513725	hypothetical LOC100513725			MRFAP1	Morf4 family associated protein 1
gi|116666530|gb|BX666851.2|BX666851	1		LOC100510998	erythrocyte band 7 integral membrane protein-like			MRPL20 (includes EG:39477)	mitochondrial ribosomal protein L20
gi|117784074|gb|BX922282.2|BX922282	1		LOC100515435	hypothetical protein LOC100515435			MRPS6	mitochondrial ribosomal protein S6
gi|117784125|gb|BX668560.2|BX668560	1		LOC100518269	hypothetical LOC100518269			MTDH	metadherin
gi|117784265|gb|BX669739.2|BX669739	1		RPL3	ribosomal protein L3			MTF2 (includes EG:17765)	metal response element binding transcription factor 2
gi|11987272|gb|BF701858.1|BF701858	1		LOC100512687	ubiquitin-like protein 5 pseudogene			MTPN	myotrophin
gi|11987353|gb|BF701945.1|BF701945	1		LOC100446627	hypothetical protein LOC100446627			MTSS1	metastasis suppressor 1
gi|11987431|gb|BF702023.1|BF702023	1		HNRNPAB	heterogeneous nuclear ribonucleoprotein A/B			MX1	myxovirus (influenza virus) resistance 1, interferon-inducible protein p78 (mouse)
gi|11987678|gb|BF702270.1|BF702270	0		ZFP36	zinc finger protein 36; C3H type; homolog (mouse)			MYADM	myeloid-associated differentiation marker
gi|11987725|gb|BF702317.1|BF702317	1		LDHB	lactate dehydrogenase B			MYCBP2	MYC binding protein 2
gi|11987766|gb|BF702358.1|BF702358	1		UBE2I	ubiquitin-conjugating enzyme E2I (UBC9 homolog; yeast)			MYEOV2	myeloma overexpressed 2
gi|11987830|gb|BF702374.1|BF702374	1		LOC100053197	hypothetical protein LOC100053197			MYH9	myosin, heavy chain 9, non-muscle
gi|11987894|gb|BF702492.1|BF702492	1		MX1	myxovirus (influenza virus) resistance 1; interferon-inducible protein p78 (mouse)			MYL6	myosin, light chain 6, alkali, smooth muscle and non-muscle
gi|11987899|gb|BF702485.1|BF702485	1		SLC1A5	solute carrier family 1 (neutral amino acid transporter); member 5			NAAA	N-acylethanolamine acid amidase
gi|11987987|gb|BF702579.1|BF702579	1		RPL29	ribosomal protein L29			NACA	nascent polypeptide-associated complex alpha subunit
gi|11988073|gb|BF702665.1|BF702665	1		RNPS1	RNA binding protein S1; serine-rich domain			NAD+
gi|11988155|gb|BF702747.1|BF702747	1		NDUFB9	NADH dehydrogenase (ubiquinone) 1 beta subcomplex; 9; 22kDa			Nadk	NAD kinase
gi|11988167|gb|BF702759.1|BF702759	1		TRIP12	thyroid hormone receptor interactor 12			NAGA	N-acetylgalactosaminidase, alpha-
gi|11988184|gb|BF702776.1|BF702776	1		LOC733678	ATP synthase H+-transporting mitochondrial F1 complex O subunit			NAP1L1	nucleosome assembly protein 1-like 1
gi|11988261|gb|BF702853.1|BF702853	1		PSMA4	proteasome (prosome; macropain) subunit; alpha type; 4			NARS	asparaginyl-tRNA synthetase
gi|11988274|gb|BF702866.1|BF702866	1		H2AFY	H2A histone family; member Y			NCF1	neutrophil cytosolic factor 1
gi|11988360|gb|BF702952.1|BF702952	1		ERP29	endoplasmic reticulum protein 29			NCKAP1L	NCK-associated protein 1-like
gi|11988490|gb|BF703076.1|BF703076	1		CNIH4	cornichon homolog 4 (Drosophila)			NCOA4	nuclear receptor coactivator 4
gi|11988541|gb|BF703133.1|BF703133	1		RPL26L1	ribosomal protein L26-like 1			NDFIP1	Nedd4 family interacting protein 1
gi|11988584|gb|BF703176.1|BF703176	1		LOC100513634	brain protein 44-like protein-like			NDFIP2	Nedd4 family interacting protein 2
gi|11988605|gb|BF703197.1|BF703197	1		LOC100519653	macrophage-capping protein-like			NDUFA1	NADH dehydrogenase (ubiquinone) 1 alpha subcomplex, 1, 7.5kDa
gi|11988636|gb|BF703228.1|BF703228	1		LOC100517343	hypothetical LOC100517343			NDUFA12	NADH dehydrogenase (ubiquinone) 1 alpha subcomplex, 12
gi|11988670|gb|BF703262.1|BF703262	1		LOC100476030	DNA-binding protein inhibitor ID-3-like			NDUFA13	NADH dehydrogenase (ubiquinone) 1 alpha subcomplex, 13
gi|11988685|gb|BF703277.1|BF703277	1		LOC100520533	mitochondrial import receptor subunit TOM5 homolog			NDUFA2	NADH dehydrogenase (ubiquinone) 1 alpha subcomplex, 2, 8kDa
gi|11988692|gb|BF703284.1|BF703284	1		LOC100522203	protein disulfide-isomerase A4-like			NDUFA4	NADH dehydrogenase (ubiquinone) 1 alpha subcomplex, 4, 9kDa
gi|11988775|gb|BF703367.1|BF703367	1		ARPC3	actin related protein 2/3 complex; subunit 3; 21kDa			NDUFA9	NADH dehydrogenase (ubiquinone) 1 alpha subcomplex, 9, 39kDa
gi|11988837|gb|BF703429.1|BF703429	1		LOC100512398	ADP-ribosylation factor 1-like			NDUFAB1	NADH dehydrogenase (ubiquinone) 1, alpha/beta subcomplex, 1, 8kDa
gi|11988887|gb|BF703479.1|BF703479	1		LOC100522801	eukaryotic translation initiation factor 3 subunit H-like			NDUFAF3	NADH dehydrogenase (ubiquinone) 1 alpha subcomplex, assembly factor 3
gi|11988895|gb|BF703487.1|BF703487	1		ATF4	activating transcription factor 4 (tax-responsive enhancer element B67)			NDUFB10	NADH dehydrogenase (ubiquinone) 1 beta subcomplex, 10, 22kDa
gi|11988915|gb|BF703507.1|BF703507	1		LOC100059269	similar to Heterogeneous nuclear ribonucleoprotein C (C1/C2)			NDUFB2	NADH dehydrogenase (ubiquinone) 1 beta subcomplex, 2, 8kDa
gi|11988925|gb|BF703517.1|BF703517	1		GAPDH	glyceraldehyde-3-phosphate dehydrogenase			NDUFB3	NADH dehydrogenase (ubiquinone) 1 beta subcomplex, 3, 12kDa
gi|11989000|gb|BF703592.1|BF703592	1		PDIA3	protein disulfide isomerase family A; member 3			NDUFB4	NADH dehydrogenase (ubiquinone) 1 beta subcomplex, 4, 15kDa
gi|11989004|gb|BF703596.1|BF703596	1		MRPS6	mitochondrial ribosomal protein S6			NDUFB6	NADH dehydrogenase (ubiquinone) 1 beta subcomplex, 6, 17kDa
gi|11989278|gb|BF703870.1|BF703870	1		LOC608119	similar to Nonhistone chromosomal protein HMG-14 (High-mobility group nucleosome binding domain 1)			NDUFB8	NADH dehydrogenase (ubiquinone) 1 beta subcomplex, 8, 19kDa
gi|11989323|gb|BF703957.1|BF703957	1		LOC100517041	putative pre-mRNA-splicing factor ATP-dependent RNA helicase DHX15-like			NDUFB9	NADH dehydrogenase (ubiquinone) 1 beta subcomplex, 9, 22kDa
gi|11989345|gb|BF703979.1|BF703979	1		LOC100157302	SWI/SNF-related matrix-associated actin-dependent regulator of chromatin a2			NDUFC1	NADH dehydrogenase (ubiquinone) 1, subcomplex unknown, 1, 6kDa
gi|11989362|gb|BF703906.1|BF703906	1		ECHS1	enoyl CoA hydratase; short chain; 1; mitochondrial			NDUFC2	NADH dehydrogenase (ubiquinone) 1, subcomplex unknown, 2, 14.5kDa
gi|11989376|gb|BF703920.1|BF703920	1		LOC100518336	phosphatidylethanolamine-binding protein 1-like			NDUFS2	NADH dehydrogenase (ubiquinone) Fe-S protein 2, 49kDa (NADH-coenzyme Q reductase)
gi|11989399|gb|BF703943.1|BF703943	1		KLHDC2	kelch domain containing 2			NDUFS3	NADH dehydrogenase (ubiquinone) Fe-S protein 3, 30kDa (NADH-coenzyme Q reductase)
gi|11989415|gb|BF704007.1|BF704007	1		LOC100155201	pyrophosphatase 1			NDUFS5	NADH dehydrogenase (ubiquinone) Fe-S protein 5, 15kDa (NADH-coenzyme Q reductase)
gi|11989426|gb|BF704018.1|BF704018	1		PGRMC1	progesterone receptor membrane component 1			NFE2L2	nuclear factor (erythroid-derived 2)-like 2
gi|11989535|gb|BF704127.1|BF704127	1		LOC100294787	similar to cyclic AMP phosphoprotein; 19 kD			NFKBIA	nuclear factor of kappa light polypeptide gene enhancer in B-cells inhibitor, alpha
gi|11989569|gb|BF704161.1|BF704161	1		LOC100480676	small ubiquitin-related modifier 1-like			NME2	non-metastatic cells 2, protein (NM23B) expressed in
gi|11989572|gb|BF704164.1|BF704164	1		LOC100512886	hypothetical LOC100512886			NOL7	nucleolar protein 7, 27kDa
gi|11989625|gb|BF704217.1|BF704217	1		LOC100521762	hypothetical protein LOC100521762			NONO	non-POU domain containing, octamer-binding
gi|11989701|gb|BF704293.1|BF704293	0.988604		LOC100153809	aldehyde dehydrogenase 9A1			NPC2 (includes EG:10577)	Niemann-Pick disease, type C2
gi|11989747|gb|BF704345.1|BF704345	1		RPN2	ribophorin II			NPEPPS	aminopeptidase puromycin sensitive
gi|11989783|gb|BF704327.1|BF704327	1		LOC100511193	hypothetical LOC100511193			NPM1	nucleophosmin (nucleolar phosphoprotein B23, numatrin)
gi|11989787|gb|BF704379.1|BF704379	1		LOC100519184	calnexin-like			NPTN	neuroplastin
gi|11989793|gb|BF704385.1|BF704385	1		LOC100514123	sorcin-like			NR2E1	nuclear receptor subfamily 2, group E, member 1
gi|11989822|gb|BF704414.1|BF704414	1		SRSF11	serine/arginine-rich splicing factor 11			NSA2	NSA2 ribosome biogenesis homolog (S. cerevisiae)
gi|11989831|gb|BF704423.1|BF704423	1		LOC100519001	histone-binding protein RBBP7-like			NSUN2	NOP2/Sun domain family, member 2
gi|11989873|gb|BF704465.1|BF704465	1		SPCS1	signal peptidase complex subunit 1 homolog (S. cerevisiae)			NT5C2	5'-nucleotidase, cytosolic II
gi|11989877|gb|BF704469.1|BF704469	1		LOC100517529	hsc70-interacting protein-like			NTAN1	N-terminal asparagine amidase
gi|11989909|gb|BF704501.1|BF704501	1		LOC100514474	RNA-binding protein 25-like			NUCKS1	nuclear casein kinase and cyclin-dependent kinase substrate 1
gi|12007870|gb|BF708393.1|BF708393	1		VCAM1	vascular cell adhesion molecule 1			NUDT21	nudix (nucleoside diphosphate linked moiety X)-type motif 21
gi|12007882|gb|BF708405.1|BF708405	1		LOC100524238	tumor susceptibility gene 101 protein-like			NUDT4	nudix (nucleoside diphosphate linked moiety X)-type motif 4
gi|12008275|gb|BF708798.1|BF708798	1		LOC100479970	TSC22 domain family protein 1-like			NUFIP2	nuclear fragile X mental retardation protein interacting protein 2
gi|12008449|gb|BF708972.1|BF708972	1		LOC100520429	hypothetical LOC100520429			NUP50	nucleoporin 50kDa
gi|12008493|gb|BF709016.1|BF709016	1		LOC100517665	oligosaccharyltransferase complex subunit OSTC-like			OAT	ornithine aminotransferase
gi|12008738|gb|BF709261.1|BF709261	0.0363776		LOC100519040	signal peptidase complex subunit 2-like			OAZ1 (includes EG:18245)	ornithine decarboxylase antizyme 1
gi|12008833|gb|BF709356.1|BF709356	1		CHPT1	choline phosphotransferase 1			ODC1	ornithine decarboxylase 1
gi|12009390|gb|BF709913.1|BF709913	1		HNRNPH1	heterogeneous nuclear ribonucleoprotein H1 (H)			OGT	O-linked N-acetylglucosamine (GlcNAc) transferase (UDP-N-acetylglucosamine:polypeptide-N-acetylglucosaminyl transferase)
gi|12009495|gb|BF710018.1|BF710018	1		RNASE4	ribonuclease; RNase A family; 4			OLA1	Obg-like ATPase 1
gi|12009517|gb|BF710040.1|BF710040	1		LOC100516343	nuclear factor erythroid 2-related factor 2-like			ORMDL2	ORM1-like 2 (S. cerevisiae)
gi|12009773|gb|BF710296.1|BF710296	1		HNRNPF	heterogeneous nuclear ribonucleoprotein F			OSTC	oligosaccharyltransferase complex subunit
gi|12009955|gb|BF710478.1|BF710478	1		TUBA1B	tubulin; alpha 1b			OSTF1	osteoclast stimulating factor 1
gi|12009977|gb|BF710500.1|BF710500	1		ATP5A1	ATP synthase; H+ transporting; mitochondrial F1 complex; alpha subunit 1; cardiac muscle			P4HB	prolyl 4-hydroxylase, beta polypeptide
gi|12010257|gb|BF710780.1|BF710780	1		LOC100520038	osteopontin-like			PA2G4	proliferation-associated 2G4, 38kDa
gi|12010603|gb|BF711126.1|BF711126	1		LOC100523265	ubiquitin-conjugating enzyme E2 D3-like			PABPC1	poly(A) binding protein, cytoplasmic 1
gi|12010703|gb|BF711226.1|BF711226	1		LOC100154555	UPF0568 protein C14orf166-like			PABPN1	poly(A) binding protein, nuclear 1
gi|12010741|gb|BF711266.1|BF711266	1		XRN2	5'-3' exoribonuclease 2			PAFAH1B1	platelet-activating factor acetylhydrolase 1b, regulatory subunit 1 (45kDa)
gi|12010802|gb|BF711327.1|BF711327	1		LOC100152970	hypothetical LOC100152970			PAIP2	poly(A) binding protein interacting protein 2
gi|12010834|gb|BF711359.1|BF711359	1		LOC100477834	catenin beta-1-like			PAK2	p21 protein (Cdc42/Rac)-activated kinase 2
gi|12010873|gb|BF711398.1|BF711398	1		MGP	matrix Gla protein			PAPOLA	poly(A) polymerase alpha
gi|12010923|gb|BF711448.1|BF711448	1		LOC100523377	twinfilin-1-like			PARK7	parkinson protein 7
gi|12010985|gb|BF711510.1|BF711510	1		LOC100152491	Lysophospholipase I			PCBP2	poly(rC) binding protein 2
gi|12010997|gb|BF711522.1|BF711522	1		LOC100156865	mitochondrial ornithine aminotransferase			PCMT1	protein-L-isoaspartate (D-aspartate) O-methyltransferase
gi|12011025|gb|BF711550.1|BF711550	1		LOC100484769	phosphate carrier protein; mitochondrial-like			PCNP	PEST proteolytic signal containing nuclear protein
gi|12011029|gb|BF711554.1|BF711554	1		LOC100335975	hypothetical protein LOC100335975			PDCD10	programmed cell death 10
gi|12011104|gb|BF711629.1|BF711629	1		SEP15	15 kDa selenoprotein			PDCD6IP	programmed cell death 6 interacting protein
gi|12011105|gb|BF711630.1|BF711630	1		DNAJA1	DnaJ (Hsp40) homolog; subfamily A; member 1			PDHA1	pyruvate dehydrogenase (lipoamide) alpha 1
gi|12011129|gb|BF711654.1|BF711654	1		LOC100517533	palmitoyl-protein thioesterase 1-like			PDHB	pyruvate dehydrogenase (lipoamide) beta
gi|12011131|gb|BF711656.1|BF711656	1		LOC100525083	NADH dehydrogenase [ubiquinone] 1 beta subcomplex subunit 3-like			PDIA3	protein disulfide isomerase family A, member 3
gi|12011182|gb|BF711707.1|BF711707	1		LOC100154056	calmodulin			PDIA4	protein disulfide isomerase family A, member 4
gi|12011215|gb|BF711740.1|BF711740	1		GSR	glutathione reductase			PDIA6	protein disulfide isomerase family A, member 6
gi|12011251|gb|BF711776.1|BF711776	1		LOC100516258	spectrin beta chain; brain 1-like			PDLIM1	PDZ and LIM domain 1
gi|12011260|gb|BF711785.1|BF711785	1		LOC100464445	ras-related protein Rab-1A-like			PEBP1	phosphatidylethanolamine binding protein 1
gi|12011292|gb|BF711817.1|BF711817	0.950298		RHOA	ras homolog gene family; member A			PELI1	pellino homolog 1 (Drosophila)
gi|12011374|gb|BF711899.1|BF711899	1		CS	citrate synthase			PFN1	profilin 1
gi|12011464|gb|BF711989.1|BF711989	1		LOC595108	ADP-ribosylation factor family-like protein			PGD	phosphogluconate dehydrogenase
gi|12011500|gb|BF712025.1|BF712025	1		SGK1	serum/glucocorticoid regulated kinase 1			PGK1	phosphoglycerate kinase 1
gi|12011526|gb|BF712051.1|BF712051	1		SAT1	spermidine/spermine N1-acetyltransferase 1			PGRMC1	progesterone receptor membrane component 1
gi|12011765|gb|BF712290.1|BF712290	1		LOC100512132	hypothetical LOC100512132			PHB2	prohibitin 2
gi|12011840|gb|BF712365.1|BF712365	1		LOC100518076	epidermal growth factor receptor substrate 15-like			PHF11	PHD finger protein 11
gi|12011973|gb|BF712498.1|BF712498	1		LOC100524833	hypothetical LOC100524833			PHF5A	PHD finger protein 5A
gi|12012055|gb|BF712580.1|BF712580	1		LOC100517166	transmembrane protein 14C-like			PIAS1	protein inhibitor of activated STAT, 1
gi|12012083|gb|BF712608.1|BF712608	1		LOC100158185	adenine nucleotide translocator 2			PITPNB	phosphatidylinositol transfer protein, beta
gi|12012105|gb|BF712630.1|BF712630	1		SNW1	SNW domain containing 1			PKM2	pyruvate kinase, muscle
gi|12012121|gb|BF712646.1|BF712646	1		LOC693392	similar to heterogeneous nuclear ribonucleoprotein A3			PLEKHB2	pleckstrin homology domain containing, family B (evectins) member 2
gi|12012122|gb|BF712647.1|BF712647	1		FGL2	fibrinogen-like 2			PLEKHO2	pleckstrin homology domain containing, family O member 2
gi|12012128|gb|BF712653.1|BF712653	1		LOC100516606	cytochrome c oxidase subunit 7A-related protein; mitochondrial-like			PLP2	proteolipid protein 2 (colonic epithelium-enriched)
gi|12012177|gb|BF712702.1|BF712702	1		LOC100514795	60S ribosomal protein L23a-like			PLXNC1	plexin C1
gi|12012308|gb|BF712833.1|BF712833	1		LOC100154749	legumain-like			PMPCB	peptidase (mitochondrial processing) beta
gi|12012333|gb|BF712858.1|BF712858	1		CDC42SE1	CDC42 small effector 1			POLB	polymerase (DNA directed), beta
gi|12012339|gb|BF712864.1|BF712864	1		HNRNPD	heterogeneous nuclear ribonucleoprotein D (AU-rich element RNA binding protein 1; 37kDa)			POLR2F	polymerase (RNA) II (DNA directed) polypeptide F
gi|12012404|gb|BF712929.1|BF712929	1		CHMP5	chromatin modifying protein 5			POLR2G	polymerase (RNA) II (DNA directed) polypeptide G
gi|12012408|gb|BF712933.1|BF712933	1		LOC100523733	60S ribosomal protein L8-like			POLR2L	polymerase (RNA) II (DNA directed) polypeptide L, 7.6kDa
gi|12012474|gb|BF712993.1|BF712993	1		SEPP1	selenoprotein P; plasma; 1			POMP	proteasome maturation protein
gi|12012490|gb|BF713015.1|BF713015	0.375526		LOC100513162	ena/VASP-like protein-like			PPA1	pyrophosphatase (inorganic) 1
gi|12012525|gb|BF713050.1|BF713050	1		PSMD1	proteasome (prosome; macropain) 26S subunit; non-ATPase; 1			PPDPF	pancreatic progenitor cell differentiation and proliferation factor homolog (zebrafish)
gi|12012598|gb|BF713123.1|BF713123	1		ANXA2	annexin A2			PPIA	peptidylprolyl isomerase A (cyclophilin A)
gi|12012718|gb|BF713243.1|BF713243	1		CD24	CD24 molecule			PPIB	peptidylprolyl isomerase B (cyclophilin B)
gi|12012805|gb|BF713330.1|BF713330	1		LOC100152356	MGC139788 protein			PPM1A	protein phosphatase, Mg2+/Mn2+ dependent, 1A
gi|12012890|gb|BF713415.1|BF713415	1		LOC100511820	hypothetical LOC100511820			PPP1CB	protein phosphatase 1, catalytic subunit, beta isozyme
gi|12012894|gb|BF713419.1|BF713419	1		EZR	ezrin			PPP1CC	protein phosphatase 1, catalytic subunit, gamma isozyme
gi|12012941|gb|BF713466.1|BF713466	1		IGFBP7	insulin-like growth factor binding protein 7			PPP1R12A	protein phosphatase 1, regulatory subunit 12A
gi|12013010|gb|BF713535.1|BF713535	1		RANBP2	RAN binding protein 2			PPP2CA	protein phosphatase 2, catalytic subunit, alpha isozyme
gi|12013027|gb|BF713552.1|BF713552	1		LOC100516347	hypothetical LOC100516347			PPP2CB	protein phosphatase 2, catalytic subunit, beta isozyme
gi|1244539|gb|U37310.1|SSU37310	1		ZC3H11A	zinc finger CCCH-type containing 11A			PPP2R1B	protein phosphatase 2, regulatory subunit A, beta
gi|1244539|gb|U37310.1|SSU37310	1		LOC100518545	coiled-coil-helix-coiled-coil-helix domain-containing protein 2; mitochondrial-like			PPP2R2C	protein phosphatase 2, regulatory subunit B, gamma
gi|1244539|gb|U37310.1|SSU37310	1		LOC100050146	similar to CCHC-type zinc finger; nucleic acid binding protein			PPP2R5A	protein phosphatase 2, regulatory subunit B', alpha
gi|126026182|gb|BX671436.2|BX671436	1		LDHA	lactate dehydrogenase A			PPT1	palmitoyl-protein thioesterase 1
gi|13429936|dbj|AB031958.1|	1		EIF4A2	eukaryotic translation initiation factor 4A2			PRDX1	peroxiredoxin 1
gi|1421492|gb|L08375.1|PIGTGFB2A	1		HSPH1	heat shock 105kDa/110kDa protein 1			PRDX2	peroxiredoxin 2
gi|1421492|gb|L08375.1|PIGTGFB2A	1		RWDD1	RWD domain containing 1			PRDX4	peroxiredoxin 4
gi|146286713|gb|ES445123.1|ES445123	1		FAM49B	family with sequence similarity 49; member B			PRDX5	peroxiredoxin 5
gi|146289076|gb|ES447486.1|ES447486	2.01863e-10		LOC100070096	similar to methyl-CpG binding protein MBD2			PRDX6	peroxiredoxin 6
gi|146289215|gb|ES447625.1|ES447625	0.985182		LOC100520163	hypothetical LOC100520163			PRELID1	PRELI domain containing 1
gi|14655414|gb|BI181005.1|BI181005	1		EIF3M	eukaryotic translation initiation factor 3; subunit M			PRKAR1A	protein kinase, cAMP-dependent, regulatory, type I, alpha (tissue specific extinguisher 1)
gi|14655475|gb|BI181066.1|BI181066	0		LOC100513328	asparaginyl-tRNA synthetase; cytoplasmic-like			PRMT1	protein arginine methyltransferase 1
gi|14655478|gb|BI181069.1|BI181069	1		ITM2B	integral membrane protein 2B			PRR13	proline rich 13
gi|14655575|gb|BI181166.1|BI181166	1		XPOT	exportin; tRNA (nuclear export receptor for tRNAs)			PRRC2C	proline-rich coiled-coil 2C
gi|14655597|gb|BI181188.1|BI181188	1		ACTA2	actin; alpha 2; smooth muscle; aorta			PSAP	prosaposin
gi|14655606|gb|BI181197.1|BI181197	1		LOC100526104	ras-related protein Rab-10-like			PSENEN	presenilin enhancer 2 homolog (C. elegans)
gi|14655679|gb|BI181270.1|BI181270	1		RAB8B	RAB8B; member RAS oncogene family			PSMA1	proteasome (prosome, macropain) subunit, alpha type, 1
gi|14655806|gb|BI181397.1|BI181397	1		HP1BP3	heterochromatin protein 1; binding protein 3			PSMA2	proteasome (prosome, macropain) subunit, alpha type, 2
gi|14655816|gb|BI181407.1|BI181407	1		LOC100515518	putative RNA-binding protein 3-like			PSMA3	proteasome (prosome, macropain) subunit, alpha type, 3
gi|14655850|gb|BI181441.1|BI181441	1		DDX17	DEAD (Asp-Glu-Ala-Asp) box polypeptide 17			PSMA4	proteasome (prosome, macropain) subunit, alpha type, 4
gi|14655856|gb|BI181447.1|BI181447	1		PSME2	proteasome (prosome; macropain) activator subunit 2 (PA28 beta)			PSMA5	proteasome (prosome, macropain) subunit, alpha type, 5
gi|14655887|gb|BI181478.1|BI181478	1		LOC100515155	hypothetical LOC100515155			PSMA6	proteasome (prosome, macropain) subunit, alpha type, 6
gi|14656061|gb|BI181652.1|BI181652	1		LOC100468471	actin-related protein 10-like			PSMB1	proteasome (prosome, macropain) subunit, beta type, 1
gi|14656079|gb|BI181670.1|BI181670	1		FN1	fibronectin 1			PSMB2	proteasome (prosome, macropain) subunit, beta type, 2
gi|14656140|gb|BI181731.1|BI181731	1		SEC62	SEC62 homolog (S. cerevisiae)			PSMB4	proteasome (prosome, macropain) subunit, beta type, 4
gi|14656193|gb|BI181784.1|BI181784	1		HSP90AA1	90-kDa heat shock protein			PSMB5	proteasome (prosome, macropain) subunit, beta type, 5
gi|14656215|gb|BI181806.1|BI181806	1		MGST1	microsomal glutathione S-transferase 1			PSMB6	proteasome (prosome, macropain) subunit, beta type, 6
gi|14656230|gb|BI181821.1|BI181821	1		LOC100511071	keratinocyte-associated transmembrane protein 2-like			PSMB8	proteasome (prosome, macropain) subunit, beta type, 8 (large multifunctional peptidase 7)
gi|14656252|gb|BI181843.1|BI181843	1		COL1A2	collagen; type I; alpha 2			PSMC1	proteasome (prosome, macropain) 26S subunit, ATPase, 1
gi|14656315|gb|BI181906.1|BI181906	1		LOC513673	similar to serine/threonine kinase			PSMC2	proteasome (prosome, macropain) 26S subunit, ATPase, 2
gi|14656322|gb|BI181913.1|BI181913	1		LOC100157190	autophagy-related 3			PSMC3	proteasome (prosome, macropain) 26S subunit, ATPase, 3
gi|14656359|gb|BI181950.1|BI181950	1		LOC100521960	pre-mRNA branch site protein p14-like			PSMC5	proteasome (prosome, macropain) 26S subunit, ATPase, 5
gi|14656360|gb|BI181951.1|BI181951	1		PPP1CB	protein phosphatase 1; catalytic subunit; beta isozyme			PSMC6	proteasome (prosome, macropain) 26S subunit, ATPase, 6
gi|14656396|gb|BI181987.1|BI181987	1		ITGB1	integrin; beta 1 (fibronectin receptor; beta polypeptide; antigen CD29 includes MDF2; MSK12)			PSMD1	proteasome (prosome, macropain) 26S subunit, non-ATPase, 1
gi|14656517|gb|BI182108.1|BI182108	1		PSMC6	proteasome (prosome; macropain) 26S subunit; ATPase; 6			PSMD11	proteasome (prosome, macropain) 26S subunit, non-ATPase, 11
gi|14656596|gb|BI182187.1|BI182187	1		LOC100511287	hypothetical LOC100511287			PSMD13	proteasome (prosome, macropain) 26S subunit, non-ATPase, 13
gi|14656666|gb|BI182257.1|BI182257	1		LOC100516188	lysosomal-associated transmembrane protein 4A-like			PSMD2	proteasome (prosome, macropain) 26S subunit, non-ATPase, 2
gi|14656816|gb|BI182407.1|BI182407	1		LGALS3	lectin; galactoside-binding; soluble; 3			PSMD4	proteasome (prosome, macropain) 26S subunit, non-ATPase, 4
gi|14656818|gb|BI182409.1|BI182409	1		LOC100517418	ubiquitin-like protein 3-like			PSMD6	proteasome (prosome, macropain) 26S subunit, non-ATPase, 6
gi|14656832|gb|BI182423.1|BI182423	1		PDCD10	programmed cell death 10			PSMD8	proteasome (prosome, macropain) 26S subunit, non-ATPase, 8
gi|14656835|gb|BI182426.1|BI182426	1		HADHB	hydroxyacyl-CoA dehydrogenase/3-ketoacyl-CoA thiolase/enoyl-CoA hydratase (trifunctional protein); beta subunit			PSME1	proteasome (prosome, macropain) activator subunit 1 (PA28 alpha)
gi|14656870|gb|BI182461.1|BI182461	1		M6PR	mannose-6-phosphate receptor (cation dependent)			PSME2	proteasome (prosome, macropain) activator subunit 2 (PA28 beta)
gi|14656940|gb|BI182531.1|BI182531	0.0584858		LOC783466	ubiquilin 1			PTBP3	polypyrimidine tract binding protein 3
gi|14656970|gb|BI182561.1|BI182561	1		ATP5B	ATP synthase; H+ transporting; mitochondrial F1 complex; beta polypeptide			PTGR1	prostaglandin reductase 1
gi|14657054|gb|BI182645.1|BI182645	1		RAP1B	RAP1B; member of RAS oncogene family			PTMA	prothymosin, alpha
gi|14657247|gb|BI182838.1|BI182838	1		LOC100146384	similar to HLA-B associated transcript 1			PTP4A1	protein tyrosine phosphatase type IVA, member 1
gi|14657285|gb|BI182876.1|BI182876	1		LOC100423191	ATP synthase subunit a-like			PTP4A2	protein tyrosine phosphatase type IVA, member 2
gi|14657320|gb|BI182911.1|BI182911	1		LOC100158015	transmembrane trafficking protein			PTPN12	protein tyrosine phosphatase, non-receptor type 12
gi|14657406|gb|BI182997.1|BI182997	1		MAT2B	methionine adenosyltransferase II; beta			PTS	6-pyruvoyltetrahydropterin synthase
gi|14657431|gb|BI183022.1|BI183022	1		SAMD9	sterile alpha motif domain containing 9			PUM1	pumilio homolog 1 (Drosophila)
gi|14657442|gb|BI183033.1|BI183033	1		IDE	insulin-degrading enzyme			PUM2	pumilio homolog 2 (Drosophila)
gi|14657451|gb|BI183042.1|BI183042	1		LOC100525313	nucleophosmin-like			PYGL	phosphorylase, glycogen, liver
gi|14657502|gb|BI183093.1|BI183093	1		RPL5	ribosomal protein L5			QARS	glutaminyl-tRNA synthetase
gi|14657528|gb|BI183119.1|BI183119	1		LOC100522394	vimentin-like			QDPR	quinoid dihydropteridine reductase
gi|14657536|gb|BI183127.1|BI183127	0.989929		EEF1A1	eukaryotic translation elongation factor 1 alpha 1			RAB10	RAB10, member RAS oncogene family
gi|14657543|gb|BI183134.1|BI183134	1		LOC478335	similar to CG30152-PA			RAB11A	RAB11A, member RAS oncogene family
gi|14657551|gb|BI183142.1|BI183142	1		LOC100511890	heat shock cognate 71 kDa protein-like			RAB14	RAB14, member RAS oncogene family
gi|14657562|gb|BI183153.1|BI183153	1		YBX1	Y box binding protein 1			RAB18	RAB18, member RAS oncogene family
gi|14657629|gb|BI183220.1|BI183220	1		SDC2	syndecan 2			RAB1A	RAB1A, member RAS oncogene family
gi|14657679|gb|BI183270.1|BI183270	1		LOC100517810	ribosome biogenesis protein NSA2 homolog			RAB31	RAB31, member RAS oncogene family
gi|14657803|gb|BI183394.1|BI183394	1		LOC100058188	similar to cell division cycle 42			RAB8B	RAB8B, member RAS oncogene family
gi|14657888|gb|BI183479.1|BI183479	1		PSMB4	proteasome (prosome; macropain) subunit; beta type; 4			RABAC1	Rab acceptor 1 (prenylated)
gi|14657945|gb|BI183536.1|BI183536	1		RPSA	ribosomal protein SA			RAC1	ras-related C3 botulinum toxin substrate 1 (rho family, small GTP binding protein Rac1)
gi|14657979|gb|BI183570.1|BI183570	1		LOC608162	similar to 40S ribosomal protein S2			RAF1	v-raf-1 murine leukemia viral oncogene homolog 1
gi|14658101|gb|BI183692.1|BI183692	1		LOC100516352	tubulin beta chain-like			RAN	RAN, member RAS oncogene family
gi|14658106|gb|BI183697.1|BI183697	1		RPS3A	ribosomal protein S3A			RANBP2	RAN binding protein 2
gi|14658122|gb|BI183713.1|BI183713	1		LOC396877	complement factor D			RAP1A	RAP1A, member of RAS oncogene family
gi|14658154|gb|BI183745.1|BI183745	1		LOC100518668	40S ribosomal protein S11-like			RAP1B	RAP1B, member of RAS oncogene family
gi|14658199|gb|BI183790.1|BI183790	1		RPL26	ribosomal protein L26			RAP2B	RAP2B, member of RAS oncogene family
gi|14658210|gb|BI183801.1|BI183801	1		SLA-DRA	MHC class II DR-alpha			RBBP4	retinoblastoma binding protein 4
gi|14658329|gb|BI183920.1|BI183920	1		GPX4	glutathione peroxidase 4 (phospholipid hydroperoxidase)			RBBP7	retinoblastoma binding protein 7
gi|14658351|gb|BI183942.1|BI183942	1		LOC100523571	mitogen-activated protein kinase 1-like			RBM25	RNA binding motif protein 25
gi|14658375|gb|BI183966.1|BI183966	1		RPS6	ribosomal protein S6			RBM3	RNA binding motif (RNP1, RRM) protein 3
gi|14658433|gb|BI184024.1|BI184024	1		LOC100154131	40S ribosomal protein S21-like			RBM39	RNA binding motif protein 39
gi|14658524|gb|BI184115.1|BI184115	0.99865		RNASEK	ribonuclease; RNase K			RBM5	RNA binding motif protein 5
gi|14658721|gb|BI184312.1|BI184312	1		LOC100524330	26S proteasome complex subunit DSS1-like			RBM8A	RNA binding motif protein 8A
gi|14658781|gb|BI184372.1|BI184372	1		PPDPF	pancreatic progenitor cell differentiation and proliferation factor			RBMS1	RNA binding motif, single stranded interacting protein 1
gi|14658953|gb|BI184544.1|BI184544	1		LOC100519651	transcription elongation factor B polypeptide 2-like			RCN1 (includes EG:19672)	reticulocalbin 1, EF-hand calcium binding domain
gi|14658979|gb|BI184570.1|BI184570	1		TOMM20	translocase of outer mitochondrial membrane 20 homolog (yeast)			RER1	RER1 retention in endoplasmic reticulum 1 homolog (S. cerevisiae)
gi|14659177|gb|BI184768.1|BI184768	1		LOC100517147	hypothetical LOC100517147			RFK	riboflavin kinase
gi|14659392|gb|BI184983.1|BI184983	1		PPP1CC	protein phosphatase 1; catalytic subunit; gamma isozyme			RFTN1	raftlin, lipid raft linker 1
gi|14659433|gb|BI185024.1|BI185024	1		ATPIF1	ATPase inhibitory factor 1			RHEB	Ras homolog enriched in brain
gi|14659497|gb|BI185088.1|BI185088	1		LOC100520312	NADH dehydrogenase [ubiquinone] 1 alpha subcomplex subunit 3-like			RHOA	ras homolog gene family, member A
gi|14659646|gb|BI185237.1|BI185237	1		LOC100514719	NADH dehydrogenase [ubiquinone] 1 beta subcomplex subunit 1-like			RHOB	ras homolog gene family, member B
gi|14659654|gb|BI185245.1|BI185245	1		RPL7	ribosomal protein L7			RHOC	ras homolog gene family, member C
gi|14659681|gb|BI185272.1|BI185272	1		NDUFB8	NADH dehydrogenase (ubiquinone) 1 beta subcomplex; 8; 19kDa			RIN3	Ras and Rab interactor 3
gi|14659717|gb|BI185308.1|BI185308	1		LOC100064131	hypothetical LOC100064131			RIOK3	RIO kinase 3 (yeast)
gi|14659765|gb|BI185356.1|BI185356	1		LOC100522541	hypothetical LOC100522541			RIPK2	receptor-interacting serine-threonine kinase 2
gi|14659838|gb|BI185429.1|BI185429	1		LOC100479471	cytochrome c oxidase copper chaperone-like			RNASE4	ribonuclease, RNase A family, 4
gi|14659847|gb|BI185438.1|BI185438	1		LOC100155511	mitochondrial import receptor subunit TOM6 homolog			RNASEK	ribonuclease, RNase K
gi|14659889|gb|BI185480.1|BI185480	1		LOC100513629	ATP synthase lipid-binding protein; mitochondrial-like			RNF10	ring finger protein 10
gi|14659895|gb|BI185486.1|BI185486	1		NR2E1	nuclear receptor subfamily 2; group E; member 1			RNF114	ring finger protein 114
gi|14659922|gb|BI185513.1|BI185513	1		LOC100517415	protein transport protein Sec61 subunit gamma-like			RNF13	ring finger protein 13
gi|14659933|gb|BI185524.1|BI185524	1		ISCU	iron-sulfur cluster scaffold homolog (E. coli)			RNF130	ring finger protein 130
gi|14660040|gb|BI185631.1|BI185631	1		LOC100511167	60S acidic ribosomal protein P1-like			RNF146	ring finger protein 146
gi|14660047|gb|BI185638.1|BI185638	1		LOC100153727	peptidyl-prolyl cis-trans isomerase A-like			RNF181	ring finger protein 181
gi|14660126|gb|BI185717.1|BI185717	1		LOC100526181	replication protein A 14 kDa subunit-like			RNF19A	ring finger protein 19A
gi|14660197|gb|BI185788.1|BI185788	1		LOC100518898	histidine triad nucleotide-binding protein 1-like			RNPS1	RNA binding protein S1, serine-rich domain
gi|14660254|gb|BI185845.1|BI185845	1		MGST3	microsomal glutathione S-transferase 3			ROMO1	reactive oxygen species modulator 1
gi|14660297|gb|BI185888.1|BI185888	0.992545		ERH	enhancer of rudimentary homolog (Drosophila)			RPA3	replication protein A3, 14kDa
gi|14660535|gb|BI186126.1|BI186126	1		NME2	non-metastatic cells 2; protein (NM23B) expressed in			RPL10 (includes others)	ribosomal protein L10
gi|14660627|gb|BI186218.1|BI186218	1		CD74	CD74 antigen			RPL10A	ribosomal protein L10a
gi|14660686|gb|BI186277.1|BI186277	1		NDUFA4	NADH dehydrogenase [ubiquinone] 1 alpha subcomplex subunit 4			RPL11	ribosomal protein L11
gi|14660705|gb|BI186296.1|BI186296	0.992761		LOC100519136	hypothetical LOC100519136			RPL12	ribosomal protein L12
gi|14660720|gb|BI186311.1|BI186311	1		GABARAP	GABA(A) receptor-associated protein			RPL13	ribosomal protein L13
gi|14702433|gb|BI233990.1|BI233990	1		NDUFAB1	NADH dehydrogenase (ubiquinone) 1; alpha/beta subcomplex; 1; 8kDa			RPL13A	ribosomal protein L13a
gi|15029369|gb|AF396456.1|	1		LOC100512940	60S ribosomal protein L9-like			RPL14	ribosomal protein L14
gi|15029369|gb|AF396456.1|	1		SDHB	succinate dehydrogenase complex; subunit B; iron sulfur (Ip)			RPL15	ribosomal protein L15
gi|15178194|gb|BI399133.1|BI399133	1		RABAC1	Rab acceptor 1 (prenylated)			RPL17	ribosomal protein L17
gi|15178314|gb|BI399253.1|BI399253	1		LOC100522848	barrier-to-autointegration factor-like			RPL18	ribosomal protein L18
gi|15178360|gb|BI399299.1|BI399299	1		SERF2	small EDRK-rich factor 2			RPL18A	ribosomal protein L18a
gi|15178418|gb|BI399357.1|BI399357	0		LOC100524934	DNA-directed RNA polymerases I; II; and III subunit RPABC2-like			RPL19	ribosomal protein L19
gi|15178775|gb|BI399714.1|BI399714	1		LOC100469060	proteasome maturation protein-like			RPL21	ribosomal protein L21
gi|15178778|gb|BI399717.1|BI399717	1		LOC100059516	similar to putative cyclin G1 interacting protein			RPL22	ribosomal protein L22
gi|15178869|gb|BI399808.1|BI399808	1		SNRPC	small nuclear ribonucleoprotein polypeptide C			RPL23	ribosomal protein L23
gi|15179157|gb|BI400096.1|BI400096	1		SAP18	Sin3A-associated protein; 18kDa			RPL23A	ribosomal protein L23a
gi|15179263|gb|BI400202.1|BI400202	1		RPL12	ribosomal protein L12			RPL24	ribosomal protein L24
gi|15179314|gb|BI400253.1|BI400253	1		LOC100524873	cytochrome b-c1 complex subunit 6; mitochondrial-like			RPL26	ribosomal protein L26
gi|15179489|gb|BI400428.1|BI400428	0.999373		LOC100154408	multicatalytic proteinase subunit K			RPL26L1	ribosomal protein L26-like 1
gi|15179581|gb|BI400520.1|BI400520	3.80485e-06		LOC100512306	eukaryotic translation initiation factor 1-like			RPL27	ribosomal protein L27
gi|15179621|gb|BI400560.1|BI400560	1		TMBIM6	transmembrane BAX inhibitor motif containing 6			RPL27A	ribosomal protein L27a
gi|15179881|gb|BI400820.1|BI400820	1		CD53	CD53 molecule			RPL28	ribosomal protein L28
gi|15180021|gb|BI400960.1|BI400960	1		LOC100524308	cytochrome b-c1 complex subunit 8-like			RPL29 (includes EG:367874)	ribosomal protein L29
gi|15180254|gb|BI401193.1|BI401193	1		LOC100514907	40S ribosomal protein S17-like			RPL3	ribosomal protein L3
gi|15180331|gb|BI401270.1|BI401270	1		COX6C	COX6C protein			RPL30	ribosomal protein L30
gi|15180463|gb|BI401402.1|BI401402	1		MDH1	malate dehydrogenase 1; NAD (soluble)			RPL31	ribosomal protein L31
gi|15180524|gb|BI401463.1|BI401463	1		LOC100524124	signal peptidase complex catalytic subunit SEC11C-like			RPL32	ribosomal protein L32
gi|15180579|gb|BI401518.1|BI401518	1		LOC100521722	zinc finger protein 706-like			RPL34	ribosomal protein L34
gi|15180722|gb|BI401661.1|BI401661	1		MAP1LC3B	microtubule-associated protein 1 light chain 3 beta			RPL35	ribosomal protein L35
gi|15180863|gb|BI401802.1|BI401802	1		LOC100513895	NADH dehydrogenase [ubiquinone] 1 beta subcomplex subunit 2; mitochondrial-like			RPL35A	ribosomal protein L35a
gi|15180977|gb|BI401916.1|BI401916	1		UQCRB	ubiquinol-cytochrome c reductase binding protein			RPL36	ribosomal protein L36
gi|15181004|gb|BI401943.1|BI401943	1		LOC616999	selenoprotein T-like			RPL36A/RPL36AP8	ribosomal protein L36a
gi|15181173|gb|BI402112.1|BI402112	1		LOC612968	similar to Hypothetical UPF0327 protein			RPL36AL	ribosomal protein L36a-like
gi|15181322|gb|BI402261.1|BI402261	1		ATP1B1	ATPase; Na+/K+ transporting; beta 1 polypeptide			RPL38 (includes EG:3355144)	ribosomal protein L38
gi|15181480|gb|BI402419.1|BI402419	1		DBI	diazepam binding inhibitor (GABA receptor modulator; acyl-CoA binding protein)			RPL39 (includes EG:25347)	ribosomal protein L39
gi|15181487|gb|BI402432.1|BI402432	1		LOC100516470	cystatin-C-like			RPL5	ribosomal protein L5
gi|15181527|gb|BI402466.1|BI402466	1		RPS10	ribosomal protein S10			RPL6	ribosomal protein L6
gi|15181535|gb|BI402474.1|BI402474	1		LOC100513030	NADH dehydrogenase [ubiquinone] 1 subunit C2-like			RPL7A	ribosomal protein L7a
gi|15181539|gb|BI402478.1|BI402478	1		LOC100517840	60S ribosomal protein L34-like			RPL8	ribosomal protein L8
gi|15181629|gb|BI402568.1|BI402568	1		RPL19	ribosomal protein L19			RPL9	ribosomal protein L9
gi|15181737|gb|BI402676.1|BI402676	1		LOC100515808	hypothetical protein LOC100515808			RPLP1	ribosomal protein, large, P1
gi|15181754|gb|BI402693.1|BI402693	1		EIF3K	eukaryotic translation initiation factor 3; subunit K			RPN2	ribophorin II
gi|15181763|gb|BI402702.1|BI402702	1		HBB	hemoglobin; beta			RPS10	ribosomal protein S10
gi|15181998|gb|BI402937.1|BI402937	1		RPL14	ribosomal protein L14			RPS11	ribosomal protein S11
gi|15182021|gb|BI402960.1|BI402960	1		LOC100051688	similar to ribosomal protein L15			RPS12	ribosomal protein S12
gi|15182048|gb|BI402987.1|BI402987	1		LOC100517160	hypothetical protein LOC100517160			RPS13	ribosomal protein S13
gi|15182164|gb|BI403103.1|BI403103	1		SLA-DRB1	MHC class II histocompatibility antigen SLA-DRB1			RPS14	ribosomal protein S14
gi|15182269|gb|BI403208.1|BI403208	1		LOC100520297	protein BUD31 homolog			RPS15	ribosomal protein S15
gi|15182383|gb|BI403316.1|BI403316	1		LOC100154920	elongation factor 1-beta-like			RPS16	ribosomal protein S16
gi|15182434|gb|BI403373.1|BI403373	1		PSMT3	MIF2 suppressor			RPS17/RPS17L	ribosomal protein S17
gi|15182522|gb|BI403461.1|BI403461	1		LOC100514824	transcription factor BTF3-like			RPS18	ribosomal protein S18
gi|15182705|gb|BI403644.1|BI403644	1		LOC414435	CGI-140			RPS19	ribosomal protein S19
gi|15182708|gb|BI403647.1|BI403647	1		SH3BGRL3	SH3 domain binding glutamic acid-rich protein like 3			RPS2	ribosomal protein S2
gi|15182773|gb|BI403712.1|BI403712	1		LOC100157789	H/ACA ribonucleoprotein complex subunit 3-like			RPS20	ribosomal protein S20
gi|15182797|gb|BI403736.1|BI403736	1		TSPAN31	tetraspanin 31			RPS21	ribosomal protein S21
gi|15182895|gb|BI403834.1|BI403834	1		SR-PSOX	scavenger receptor for phosphatidylserine and oxidized low density lipoprotein			RPS23	ribosomal protein S23
gi|15183112|gb|BI403979.1|BI403979	1		LOC100521518	hypothetical protein LOC100521518			RPS24	ribosomal protein S24
gi|15183241|gb|BI404050.1|BI404050	1		RPS3	ribosomal protein S3			RPS25	ribosomal protein S25
gi|15183316|gb|BI404103.1|BI404103	1		LOC100519334	THO complex subunit 7 homolog			RPS26	ribosomal protein S26
gi|15183326|gb|BI404113.1|BI404113	1		LOC100524374	hypothetical protein LOC100524374			RPS27A	ribosomal protein S27a
gi|15183360|gb|BI404153.1|BI404153	1		RPL10	ribosomal protein L10			RPS28	ribosomal protein S28
gi|15183415|gb|BI404202.1|BI404202	1		NACA	nascent polypeptide-associated complex alpha subunit			RPS3	ribosomal protein S3
gi|15183421|gb|BI404208.1|BI404208	1		RPL17	ribosomal protein L17			RPS3A	ribosomal protein S3A
gi|15183511|gb|BI404298.1|BI404298	1		RPL18	ribosomal protein L18			RPS5	ribosomal protein S5
gi|15183625|gb|BI404412.1|BI404412	1		LOC100153480	small nuclear ribonucleoprotein Sm D3-like			RPS6	ribosomal protein S6
gi|15183650|gb|BI404437.1|BI404437	1		TMSB10	thymosin beta 10			RPS7	ribosomal protein S7
gi|15183758|gb|BI404545.1|BI404545	1		LOC100522428	hemoglobin subunit alpha-like			RPS8	ribosomal protein S8
gi|15183761|gb|BI404548.1|BI404548	1		LOC100156136	cytochrome c oxidase subunit 5A; mitochondrial-like			RPS9	ribosomal protein S9
gi|15184039|gb|BI404826.1|BI404826	1		LOC784058	dynein light chain 1			RPSA	ribosomal protein SA
gi|15184047|gb|BI404834.1|BI404834	1		H3F3A	H3 histone; family 3A			RRAGA	Ras-related GTP binding A
gi|15184079|gb|BI404866.1|BI404866	1		LOC100517165	40S ribosomal protein S5-like			RRAGC	Ras-related GTP binding C
gi|15184085|gb|BI404872.1|BI404872	1		UBB	ubiquitin B			RRBP1	ribosome binding protein 1 homolog 180kDa (dog)
gi|15184192|gb|BI404979.1|BI404979	1		PABPN1	poly(A) binding protein; nuclear 1			RWDD1	RWD domain containing 1
gi|15184222|gb|BI405009.1|BI405009	1		RPL10A	ribosomal protein L10a			S100A10	S100 calcium binding protein A10
gi|15184232|gb|BI405019.1|BI405019	1		H2AFZ	H2A histone family; member Z			S100A11	S100 calcium binding protein A11
gi|15184318|gb|BI405105.1|BI405105	1		LOC100517761	CD63 antigen-like			S100A6	S100 calcium binding protein A6
gi|15184361|gb|BI405148.1|BI405148	1		Hsp27	heat shock 27kDa protein 1			S100A9	S100 calcium binding protein A9
gi|15184424|gb|BI405211.1|BI405211	1		LOC100524086	nucleosome assembly protein 1-like 1-like			SAFB	scaffold attachment factor B
gi|15184434|gb|BI405221.1|BI405221	1		LOC100517624	beta-2-microglobulin-like			SAMD9	sterile alpha motif domain containing 9
gi|15412508|gb|BI097759.1|BI097759	1		USP7	ubiquitin specific peptidase 7 (herpes virus-associated)			SAP18	Sin3A-associated protein, 18kDa
gi|15412706|gb|BI118345.1|BI118345	1		ISCA1	iron-sulfur cluster assembly 1 homolog (S. cerevisiae)			SAR1B	SAR1 homolog B (S. cerevisiae)
gi|15416120|gb|BI304782.1|BI304782	1		LASS2	LAG1 homolog; ceramide synthase 2			SARNP	SAP domain containing ribonucleoprotein
gi|161463372|gb|EH007908.1|EH007908	1		RPL7A	ribosomal protein L7a			SARS	seryl-tRNA synthetase
gi|161511654|gb|EU267258.1|	1		MANF	mesencephalic astrocyte-derived neurotrophic factor			SAT1	spermidine/spermine N1-acetyltransferase 1
gi|161511654|gb|EU267258.1|	1		ACL	ATP citrate lyase			SCARB2	scavenger receptor class B, member 2
gi|1638855|emb|Z81293.1|	1		LOC100511743	protein FAM32A-like			SDC2	syndecan 2
gi|1638855|emb|Z81293.1|	1		UBCH5B	E2 ubiquitin-conjugating enzyme UbcH5B			SDCBP	syndecan binding protein (syntenin)
gi|1638856|emb|Z81294.1|	1		RPL35	ribosomal protein L35			SDF2	stromal cell-derived factor 2
gi|166915509|gb|EU189933.1|	1		LOC100475408	60S ribosomal protein L22-like 1-like			SDF4	stromal cell derived factor 4
gi|16933590|gb|BM083163.1|BM083163	1		LOC100155709	ras and Rab interactor 3-like			SDHA (includes EG:157074)	succinate dehydrogenase complex, subunit A, flavoprotein (Fp)
gi|1741858|dbj|D17568.1|	1		LOC100523429	hypothetical LOC100523429			SDHB	succinate dehydrogenase complex, subunit B, iron sulfur (Ip)
gi|1741858|dbj|D17568.1|	1		LOC100524872	small nuclear ribonucleoprotein Sm D1-like			SEC11A	SEC11 homolog A (S. cerevisiae)
gi|1763195|gb|U71149.1|SSU71149	1		LOC100516385	40S ribosomal protein S25-like			SEC11C	SEC11 homolog C (S. cerevisiae)
gi|1763195|gb|U71149.1|SSU71149	1		LOC100523300	translocon-associated protein subunit delta-like			SEC14L1	SEC14-like 1 (S. cerevisiae)
gi|17886787|gb|BM251195.1|BM251195	1		LOC100512882	histidine triad nucleotide-binding protein 2; mitochondrial-like			SEC31A	SEC31 homolog A (S. cerevisiae)
gi|179429179|gb|BW999669.1|BW999669	1		LOC100510936	septin-2-like			SEC61A1	Sec61 alpha 1 subunit (S. cerevisiae)
gi|1839509|gb|S82193.1|	1		HSBP1	heat shock factor binding protein 1			SEC61B	Sec61 beta subunit
gi|1845193|emb|Y11026.1|	1		LOC100063168	similar to NADH dehydrogenase			SEC61G	Sec61 gamma subunit
gi|18490059|gb|BM445299.1|BM445299	1		ATP6AP1	ATPase; H+ transporting; lysosomal accessory protein 1			SEC62 (includes EG:294912)	SEC62 homolog (S. cerevisiae)
gi|18693222|dbj|AB079531.1|	1		DYNLRB1	dynein; light chain; roadblock-type 1			SELK	selenoprotein K
gi|18693222|dbj|AB079531.1|	1		S100A9	S100 calcium binding protein A9			SELS	selenoprotein S
gi|18961419|gb|BM659037.1|BM659037	1		FAU	Finkel-Biskis-Reilly murine sarcoma virus (FBR-MuSV) ubiquitously expressed			Selt	selenoprotein T
gi|1929|emb|X65630.1|	1		LOC100511704	heterogeneous nuclear ribonucleoprotein D-like			SEP15	15 kDa selenoprotein
gi|1929|emb|X65630.1|	1		RPL11	ribosomal protein L11			SEPHS2	selenophosphate synthetase 2
gi|1929|emb|X65630.1|	1		C17H20orf43	ortholog of human chromosome 20 open reading frame 43			SEPN1	selenoprotein N, 1
gi|194033433|ref|XR_045344.1|	1		LOC100525311	Golgi phosphoprotein 3-like			SEPP1	selenoprotein P, plasma, 1
gi|194033433|ref|XR_045344.1|	1		LOC100519386	transmembrane protein 93-like			SEPT11	septin 11
gi|194033708|ref|XM_001926498.1|	0.998951		MARCKS	myristoylated alanine-rich protein kinase C substrate			SEPT2	septin 2
gi|194033886|ref|XM_001925267.1|	7.46351e-05		HNRNPK	heterogeneous nuclear ribonucleoprotein K			SERBP1	SERPINE1 mRNA binding protein 1
gi|194033921|ref|XM_001926819.1|	1		FTL	ferritin; light polypeptide			SERF2	small EDRK-rich factor 2
gi|194033944|ref|XM_001925501.1|	1		ATP5E	ATP synthase; H+ transporting; mitochondrial F1 complex; epsilon subunit			SERINC1	serine incorporator 1
gi|194033987|ref|XM_001925916.1|	1		LOC100512494	profilin-1-like			SERINC3	serine incorporator 3
gi|194034028|ref|XR_045662.1|	0		KRTCAP2	keratinocyte associated protein 2			SERP1	stress-associated endoplasmic reticulum protein 1
gi|194034148|ref|XM_001924679.1|	1		LOC100511677	coronin-1B-like			SERPINB1	serpin peptidase inhibitor, clade B (ovalbumin), member 1
gi|194034164|ref|XM_001925794.1|	1		ELOVL5	ELOVL family member 5; elongation of long chain fatty acids (FEN1/Elo2; SUR4/Elo3-like; yeast)			SERPING1	serpin peptidase inhibitor, clade G (C1 inhibitor), member 1
gi|194034206|ref|XM_001928246.1|	1		RPS15	ribosomal protein S15			SET	SET nuclear oncogene
gi|194034238|ref|XM_001924848.1|	1		AD014	mitochondrial TOMM7			SF3B1	splicing factor 3b, subunit 1, 155kDa
gi|194034244|ref|XM_001925555.1|	0.00212416		GNAI2	guanine nucleotide binding protein (G protein); alpha inhibiting activity polypeptide 2			SF3B14	splicing factor 3B, 14 kDa subunit
gi|194034416|ref|XM_001924630.1|	1		LOC100514935	renin receptor-like			SF3B5	splicing factor 3b, subunit 5, 10kDa
gi|194034436|ref|XM_001927720.1|	1		LOC100524842	mortality factor 4-like protein 2-like			SGK1	serum/glucocorticoid regulated kinase 1
gi|194034473|ref|XM_001924194.1|	1		LOC100525355	60S ribosomal protein L21-like			SGPL1	sphingosine-1-phosphate lyase 1
gi|194034547|ref|XM_001926750.1|	1		LOC100516480	cytochrome c oxidase subunit 7B; mitochondrial-like			SH3BGRL3	SH3 domain binding glutamic acid-rich protein like 3
gi|194034577|ref|XM_001925182.1|	1		COX6B	COX6B protein			SH3BP5	SH3-domain binding protein 5 (BTK-associated)
gi|194034581|ref|XM_001924628.1|	1		LOC396781	IgG heavy chain			SH3GLB1	SH3-domain GRB2-like endophilin B1
gi|194034623|ref|XR_045502.1|	1		LOC100521151	hypothetical LOC100521151			SHISA5	shisa homolog 5 (Xenopus laevis)
gi|194034623|ref|XR_045502.1|	1		HBXIP	hepatitis B virus x interacting protein			SLC1A5	solute carrier family 1 (neutral amino acid transporter), member 5
gi|194034652|ref|XR_045276.1|	1		LOC100156392	stress-associated endoplasmic reticulum protein 1-like			SLC25A3	solute carrier family 25 (mitochondrial carrier; phosphate carrier), member 3
gi|194034722|ref|XM_001924603.1|	1		RPL36AL	ribosomal protein L36a-like			SLC25A5	solute carrier family 25 (mitochondrial carrier; adenine nucleotide translocator), member 5
gi|194034729|ref|XM_001924943.1|	1		LOC100517869	f-actin-capping protein subunit alpha-2-like			SLC25A6	solute carrier family 25 (mitochondrial carrier; adenine nucleotide translocator), member 6
gi|194034747|ref|XM_001925342.1|	1		SLC2A3	solute carrier family 2 (facilitated glucose transporter); member 3			SLC27A2	solute carrier family 27 (fatty acid transporter), member 2
gi|194034757|ref|XR_045434.1|	1		HSP70.2	heat shock protein 70.2			SLC2A3	solute carrier family 2 (facilitated glucose transporter), member 3
gi|194034954|ref|XR_045308.1|	1		GBP1	guanylate binding protein 1; interferon-inducible			SLC38A2	solute carrier family 38, member 2
gi|194035093|ref|XR_045267.1|	0		FHL1C	four and a half LIM domains 1 protein; isoform C			SLC9A3R1	solute carrier family 9 (sodium/hydrogen exchanger), member 3 regulator 1
gi|194035154|ref|XM_001925479.1|	1		LOC100524954	hypothetical protein LOC100524954			SLTM	SAFB-like, transcription modulator
gi|194035237|ref|XM_001924449.1|	1		YWHAZ	tyrosine 3-monooxygenase/tryptophan 5-monooxygenase activation protein; zeta polypeptide			SMARCA2	SWI/SNF related, matrix associated, actin dependent regulator of chromatin, subfamily a, member 2
gi|194035245|ref|XM_001924870.1|	1		CSTB	cystatin B (stefin B)			SMEK2	SMEK homolog 2, suppressor of mek1 (Dictyostelium)
gi|194035434|ref|XM_001926912.1|	1		COX6A1	cytochrome c oxidase subunit VIa polypeptide 1			SNAP23	synaptosomal-associated protein, 23kDa
gi|194035434|ref|XM_001926912.1|	1		NDUFA13	NADH dehydrogenase (ubiquinone) 1 alpha subcomplex; 13			SND1	staphylococcal nuclease and tudor domain containing 1
gi|194035473|ref|XM_001924796.1|	1		Sgpl1	sphingosine phosphate lyase 1			SNRPB	small nuclear ribonucleoprotein polypeptides B and B1
gi|194035521|ref|XM_001925985.1|	0.997652		RPL30	ribosomal protein L30			SNRPC	small nuclear ribonucleoprotein polypeptide C
gi|194035521|ref|XM_001925985.1|	1		LOC100525204	glutathione S-transferase P-like			SNRPD3	small nuclear ribonucleoprotein D3 polypeptide 18kDa
gi|194035561|ref|XM_001924535.1|	0.88195		ACTR3	ARP3 actin-related protein 3 homolog (yeast)			SNRPG	small nuclear ribonucleoprotein polypeptide G
gi|194035561|ref|XM_001924535.1|	0.999953		NDUFB4	NADH dehydrogenase (ubiquinone) 1 beta subcomplex; 4; 15kDa			SNW1	SNW domain containing 1
gi|194035594|ref|XM_001925388.1|	1		C1QA	complement component 1; q subcomponent; A chain			SNX10	sorting nexin 10
gi|194035741|ref|XM_001928457.1|	0.0302249		LOC100520891	60S ribosomal protein L18a-like			SNX2	sorting nexin 2
gi|194035747|ref|XM_001926050.1|	1		ARCN1	archain 1			SNX5	sorting nexin 5
gi|194035747|ref|XM_001926050.1|	1		LOC100525632	coatomer subunit epsilon-like			SNX6	sorting nexin 6
gi|194035782|ref|XM_001929428.1|	0.0529117		LOC100522725	cytochrome c oxidase subunit 8A; mitochondrial-like			SOD1	superoxide dismutase 1, soluble
gi|194035792|ref|XM_001927522.1|	1		LOC100525306	muscleblind-like protein 1-like			SOD2	superoxide dismutase 2, mitochondrial
gi|194035792|ref|XM_001927522.1|	1		Cox5b	mitochondrial cytochrome c oxidase subunit Vb			SON	SON DNA binding protein
gi|194035844|ref|XM_001928895.1|	0.665901		HBP15/L22	heparin binding protein			SPCS1	signal peptidase complex subunit 1 homolog (S. cerevisiae)
gi|194036050|ref|XM_001926668.1|	1		C-FLIP	cellular FLICE-like inhibitory protein			SPCS2	signal peptidase complex subunit 2 homolog (S. cerevisiae)
gi|194036050|ref|XM_001926668.1|	0.400495		LOC100518254	40S ribosomal protein S19-like			SPCS3	signal peptidase complex subunit 3 homolog (S. cerevisiae)
gi|194036133|ref|XR_045735.1|	1		LOC100270684	hypothetical protein LOC100270684			SPG21	spastic paraplegia 21 (autosomal recessive, Mast syndrome)
gi|194036211|ref|XM_001927870.1|	1		AHNAK	AHNAK nucleoprotein			SPP1 (includes EG:20750)	secreted phosphoprotein 1
gi|194036211|ref|XM_001927870.1|	1		PSME1	proteasome (prosome; macropain) activator subunit 1 (PA28 alpha)			SPPL2A	signal peptide peptidase-like 2A
gi|194036213|ref|XM_001929627.1|	1		LOC100521642	60S ribosomal protein L24-like			SPTAN1	spectrin, alpha, non-erythrocytic 1 (alpha-fodrin)
gi|194036234|ref|XM_001929650.1|	1		ATP6V1A	ATPase; H+ transporting; lysosomal 70kDa; V1 subunit A			SPTBN1	spectrin, beta, non-erythrocytic 1
gi|194036382|ref|XM_001927622.1|	1		LOC100522378	hypothetical LOC100522378			SQRDL	sulfide quinone reductase-like (yeast)
gi|194036442|ref|XM_001925127.1|	1		IFI6	interferon; alpha-inducible protein 6			SRGN	serglycin
gi|194036442|ref|XM_001925127.1|	1		EIF4H	eukaryotic translation initiation factor 4H			SRI	sorcin
gi|194036538|ref|XM_001924513.1|	1		UQCR10	ubiquinol-cytochrome c reductase complex 7.2 kDa protein			SRP14 (includes EG:20813)	signal recognition particle 14kDa (homologous Alu RNA binding protein)
gi|194036820|ref|XM_001924463.1|	1		SF3B1	splicing factor 3b; subunit 1; 155kDa			SRP19	signal recognition particle 19kDa
gi|194036909|ref|XM_001928066.1|	0.130372		C5H12orf62	chromosome 12 open reading frame 62 ortholog			SRPR	signal recognition particle receptor (docking protein)
gi|194036956|ref|XM_001924342.1|	0.995384		LOC100514073	hypothetical LOC100514073			SRRT	serrate RNA effector molecule homolog (Arabidopsis)
gi|194037288|ref|XM_001926742.1|	1		RPS16	ribosomal protein S16			SRSF1	serine/arginine-rich splicing factor 1
gi|194037363|ref|XM_001926885.1|	0.999997		RPS9	ribosomal protein S9			SRSF11	serine/arginine-rich splicing factor 11
gi|194037363|ref|XM_001926885.1|	1		MIF	macrophage migration inhibitory factor (glycosylation-inhibiting factor)			SRSF2	serine/arginine-rich splicing factor 2
gi|194037363|ref|XM_001926885.1|	1		LOC100520950	NADH dehydrogenase [ubiquinone] 1 alpha subcomplex subunit 2-like			SRSF3	serine/arginine-rich splicing factor 3
gi|194037363|ref|XM_001926885.1|	1		LOC100522926	calmodulin-like			SRSF6	serine/arginine-rich splicing factor 6
gi|194037507|ref|XM_001927638.1|	1		LOC100071636	similar to ribosomal protein S14			SS18L2	synovial sarcoma translocation gene on chromosome 18-like 2
gi|194037580|ref|XM_001927871.1|	1		LOC100065699	similar to Sm D2			SSB	Sjogren syndrome antigen B (autoantigen La)
gi|194037757|ref|XM_001925311.1|	1		ATP5J2	ATP synthase; H+ transporting; mitochondrial Fo complex; subunit F2			SSH2	slingshot homolog 2 (Drosophila)
gi|194037848|ref|XM_001925200.1|	1		RPS12	ribosomal protein S12			SSR2	signal sequence receptor, beta (translocon-associated protein beta)
gi|194037848|ref|XM_001925200.1|	1		RPS26	ribosomal protein S26			SSR4	signal sequence receptor, delta
gi|194037911|ref|XM_001924620.1|	1		RPS7	ribosomal protein S7			SSU72	SSU72 RNA polymerase II CTD phosphatase homolog (S. cerevisiae)
gi|194037924|ref|XM_001927509.1|	1		LOC100512624	ATP synthase subunit d; mitochondrial-like			ST13	suppression of tumorigenicity 13 (colon carcinoma) (Hsp70 interacting protein)
gi|194038015|ref|XM_001926090.1|	1		RPL13A	ribosomal protein L13a			STAG2	stromal antigen 2
gi|194038055|ref|XM_001925129.1|	1		RPS20	ribosomal protein S20			STAT3	signal transducer and activator of transcription 3 (acute-phase response factor)
gi|194038072|ref|XM_001925908.1|	1		LOC100512835	eukaryotic translation initiation factor 3 subunit D-like			STAU1	staufen, RNA binding protein, homolog 1 (Drosophila)
gi|194038209|ref|XM_001924647.1|	1		COX7C	cytochrome c oxidase subunit VIIc			STIP1	stress-induced-phosphoprotein 1
gi|194038259|ref|XM_001928835.1|	1		NDUFB10	NADH dehydrogenase (ubiquinone) 1 beta subcomplex; 10; 22kDa			STK17A	serine/threonine kinase 17a
gi|194038259|ref|XM_001928835.1|	1		RPL32	ribosomal protein L32			STMN1	stathmin 1
gi|194038277|ref|XM_001926890.1|	1		SSH2	slingshot homolog 2 (Drosophila)			STOM	stomatin
gi|194038354|ref|XM_001926456.1|	1		DHX36	DEAH (Asp-Glu-Ala-His) box polypeptide 36			STX7	syntaxin 7
gi|194038354|ref|XM_001926456.1|	1		LOC100475133	stress-induced-phosphoprotein 1-like			SUCLG1	succinate-CoA ligase, alpha subunit
gi|194038414|ref|XM_001924517.1|	1		PELI1	pellino homolog 1 (Drosophila)			SUMO1	SMT3 suppressor of mif two 3 homolog 1 (S. cerevisiae)
gi|194038426|ref|XM_001927022.1|	1		UTP6	UTP6; small subunit (SSU) processome component; homolog (yeast)			SYNGR2	synaptogyrin 2
gi|194038519|ref|XM_001926161.1|	1		LOC100514120	hypothetical LOC100514120			SYPL1	synaptophysin-like 1
gi|194038563|ref|XM_001924711.1|	0.989278		LOC100513488	myelin protein zero-like protein 2-like			TACC1	transforming, acidic coiled-coil containing protein 1
gi|194038636|ref|XM_001924389.1|	0.999999		PIAS1	protein inhibitor of activated STAT; 1			TAF10 (includes EG:216185)	TAF10 RNA polymerase II, TATA box binding protein (TBP)-associated factor, 30kDa
gi|194038808|ref|XM_001924784.1|	1		LOC100513076	hypothetical LOC100513076			TAGLN2	transgelin 2
gi|194038816|ref|XM_001925028.1|	1		LOC100516055	chloride intracellular channel protein 2-like			TALDO1	transaldolase 1
gi|194038865|ref|XM_001928371.1|	1		UPP1	uridine phosphorylase 1			TAP1	transporter 1, ATP-binding cassette, sub-family B (MDR/TAP)
gi|194038983|ref|XM_001927221.1|	1		CARKD	carbohydrate kinase domain containing			TBL1X	transducin (beta)-like 1X-linked
gi|194039328|ref|XM_001926824.1|	1		QDPR	quinoid dihydropteridine reductase			TBL1XR1	transducin (beta)-like 1 X-linked receptor 1
gi|194039538|ref|XM_001928601.1|	0.795012		IFITM3	interferon induced transmembrane protein 3 (1-8U)			TCEB2	transcription elongation factor B (SIII), polypeptide 2 (18kDa, elongin B)
gi|194039563|ref|XM_001929079.1|	1		NCF1	neutrophil cytosolic factor 1			TCP1	t-complex 1
gi|194039621|ref|XM_001925395.1|	1		ASXL2	additional sex combs like 2 (Drosophila)			TGFBR2	transforming growth factor, beta receptor II (70/80kDa)
gi|194039621|ref|XM_001925395.1|	1		PPP2R1B	protein phosphatase 2; regulatory subunit A; beta			TGM2	transglutaminase 2 (C polypeptide, protein-glutamine-gamma-glutamyltransferase)
gi|194039629|ref|XM_001925788.1|	0.999993		IK	IK cytokine; down-regulator of HLA II			THOC7	THO complex 7 homolog (Drosophila)
gi|194039677|ref|XM_001926606.1|	1		DYNLT1	dynein; light chain; Tctex-type 1			THRAP3	thyroid hormone receptor associated protein 3
gi|194039739|ref|XM_001926283.1|	1		CSE1L	CSE1 chromosome segregation 1-like (yeast)			TIMM23	translocase of inner mitochondrial membrane 23 homolog (yeast)
gi|194039989|ref|XR_045627.1|	0.0840917		GP91-PHOX	NADPH oxidase heavy chain subunit			TIMM8B	translocase of inner mitochondrial membrane 8 homolog B (yeast)
gi|194040123|ref|XM_001925090.1|	0		RAP1A	RAP1A; member of RAS oncogene family			TIMP2 (includes EG:21858)	TIMP metallopeptidase inhibitor 2
gi|194040226|ref|XM_001927206.1|	1		LOC100511619	CD151 antigen-like			TKT	transketolase
gi|194040256|ref|XM_001927728.1|	1		LOC100512385	thioredoxin-like protein 1-like			TLN1	talin 1
gi|194040275|ref|XR_045387.1|	1		LSM4	LSM4 homolog; U6 small nuclear RNA associated (S. cerevisiae)			TM9SF2	transmembrane 9 superfamily member 2
gi|194040282|ref|XM_001925393.1|	1		NTAN1	N-terminal asparagine amidase			TMBIM6	transmembrane BAX inhibitor motif containing 6
gi|194040572|ref|XR_045582.1|	1		SRPR	signal recognition particle receptor (docking protein)			TMED10	transmembrane emp24-like trafficking protein 10 (yeast)
gi|194040627|ref|XM_001927341.1|	1		SERPINB1	serpin peptidase inhibitor; clade B (ovalbumin); member 1			TMEM14C	transmembrane protein 14C
gi|194040689|ref|XM_001927163.1|	1		LOC100512087	reticulon-3-like			TMEM167A	transmembrane protein 167A
gi|194040689|ref|XM_001927163.1|	1		LOC100517321	TSC22 domain family protein 3-like			TMEM50A	transmembrane protein 50A
gi|194040689|ref|XM_001927163.1|	1		YY1	YY1 transcription factor			TMEM50B	transmembrane protein 50B
gi|194040741|ref|XM_001926132.1|	0.904008		EIF6	eukaryotic translation initiation factor 6			TMEM66	transmembrane protein 66
gi|194040802|ref|XM_001926828.1|	1		LOC100518283	testis-specific Y-encoded-like protein 1-like			TMEM93	transmembrane protein 93
gi|194040802|ref|XM_001926828.1|	1		NPC2	Niemann-Pick disease; type C2			TMEM9B	TMEM9 domain family, member B
gi|194040824|ref|XM_001925777.1|	1		MYCBP2	MYC binding protein 2			TMSB10/TMSB4X	thymosin beta 4, X-linked
gi|194040931|ref|XM_001926443.1|	0.999978		TACC1	transforming; acidic coiled-coil containing protein 1			TMX1	thioredoxin-related transmembrane protein 1
gi|194040931|ref|XM_001926443.1|	1		COFILIN	COFILIN protein			TOMM20	translocase of outer mitochondrial membrane 20 homolog (yeast)
gi|194040958|ref|XM_001924336.1|	1		LOC100520503	rhoA activator C11orf59-like			TOMM5	translocase of outer mitochondrial membrane 5 homolog (yeast)
gi|194040977|ref|XM_001927185.1|	0.993228		SLA-DQA1	MHC class II histocompatibility antigen SLA-DQA			TOMM6	translocase of outer mitochondrial membrane 6 homolog (yeast)
gi|194040993|ref|XM_001924500.1|	1		CTSB	cathepsin B			TOP1	topoisomerase (DNA) I
gi|194041036|ref|XM_001925819.1|	1		LOC100520820	vacuolar protein sorting-associated protein 4B-like			TOP2A	topoisomerase (DNA) II alpha 170kDa
gi|194041164|ref|XM_001925561.1|	1		LOC100515499	probable ATP-dependent RNA helicase DDX6-like			TPI1	triosephosphate isomerase 1
gi|194041240|ref|XR_045417.1|	1		LRP10	low density lipoprotein receptor-related protein 10			TPM3	tropomyosin 3
gi|194041270|ref|XM_001926989.1|	1		LOC100518446	PHD finger protein 11-like			TPM4	tropomyosin 4
gi|194041285|ref|XM_001924969.1|	1		LOC100516132	protein yippee-like 5-like			TRA2B	transformer 2 beta homolog (Drosophila)
gi|194041355|ref|XM_001926895.1|	1		CXCR4	chemokine (C-X-C motif) receptor 4			TRAM1	translocation associated membrane protein 1
gi|194041357|ref|XM_001926917.1|	1		LOC100518846	complement C1q subcomponent subunit B-like			TRIM24	tripartite motif containing 24
gi|194041601|ref|XM_001926297.1|	0.999342		CCT8	chaperonin containing TCP1; subunit 8 (theta)			TRIP12	thyroid hormone receptor interactor 12
gi|194041654|ref|XM_001924803.1|	1		METTL9	methyltransferase like 9			TRMT112	tRNA methyltransferase 11-2 homolog (S. cerevisiae)
gi|194041697|ref|XM_001925781.1|	1		SNX2	sorting nexin 2			TSC22D1	TSC22 domain family, member 1
gi|194041780|ref|XM_001925192.1|	0.228478		LTA4H	leukotriene A4 hydrolase			TSC22D3	TSC22 domain family, member 3
gi|194042007|ref|XM_001924773.1|	1.51497e-05		LOC100517500	calcium-binding protein 39-like			TSG101	tumor susceptibility gene 101
gi|194042054|ref|XM_001927027.1|	1		STK17A	serine/threonine kinase 17a			TSPAN13	tetraspanin 13
gi|194042064|ref|XM_001927143.1|	0.331857		EMG1	EMG1 nucleolar protein homolog (S. cerevisiae)			TSPAN31	tetraspanin 31
gi|194042064|ref|XM_001927143.1|	0.976863		ENO1	enolase 1; (alpha)			TSPO	translocator protein (18kDa)
gi|194042064|ref|XM_001927143.1|	1		SLA-DQB1	SLA-DQ beta1 domain			TUBA1B	tubulin, alpha 1b
gi|194042254|ref|XR_045335.1|	0.99942		CTSD	cathepsin D			TUBB	tubulin, beta class I
gi|194042254|ref|XR_045335.1|	1		LOC100524622	NADH dehydrogenase [ubiquinone] 1 alpha subcomplex subunit 9; mitochondrial-like			TXN (includes EG:116484)	thioredoxin
gi|194042609|ref|XM_001926644.1|	1		LOC100156184	nuclear receptor coactivator 4-like			TXNDC17	thioredoxin domain containing 17
gi|194042721|ref|XM_001927863.1|	1		MAX	MYC associated factor X			TXNL1	thioredoxin-like 1
gi|194042874|ref|XM_001928526.1|	1		EIF4GI	eIF4GI protein			TYROBP	TYRO protein tyrosine kinase binding protein
gi|194042903|ref|XM_001928981.1|	1		LOC100518302	lipopolysaccharide-induced tumor necrosis factor-alpha factor homolog			UBA1	ubiquitin-like modifier activating enzyme 1
gi|194042903|ref|XM_001928981.1|	1		MORF4L1	mortality factor 4 like 1			UBA52	ubiquitin A-52 residue ribosomal protein fusion product 1
gi|194042911|ref|XR_045490.1|	0.999944		SEC31A	SEC31 homolog A (S. cerevisiae)			UBB	ubiquitin B
gi|194042923|ref|XM_001929256.1|	1		PSMC1	proteasome (prosome; macropain) 26S subunit; ATPase; 1			UBC	ubiquitin C
gi|194042933|ref|XM_001926787.1|	1		RAB31	RAB31; member RAS oncogene family			UBE2B	ubiquitin-conjugating enzyme E2B
gi|194042964|ref|XR_045585.1|	1		PTGR1	prostaglandin reductase 1			UBE2D3	ubiquitin-conjugating enzyme E2D 3
gi|194042964|ref|XR_045585.1|	1		HSP90B1	heat shock protein 90kDa beta (Grp94); member 1			UBE2E1	ubiquitin-conjugating enzyme E2E 1
gi|194043374|ref|XM_001929509.1|	1		LOC100514516	casein kinase I isoform alpha-like			UBE2E3	ubiquitin-conjugating enzyme E2E 3
gi|194043439|ref|XM_001927481.1|	1		LOC100153946	CCAAT/enhancer-binding protein delta-like			UBE2I	ubiquitin-conjugating enzyme E2I
gi|194043445|ref|XM_001927528.1|	1		HPRT1	hypoxanthine phosphoribosyltransferase 1			UBE2N	ubiquitin-conjugating enzyme E2N
gi|194043471|ref|XM_001927704.1|	1		HMOX1	heme oxygenase (decycling) 1			UBE2Q1	ubiquitin-conjugating enzyme E2Q family member 1
gi|194043647|ref|XM_001925511.1|	1		SSB	Sjogren syndrome antigen B (autoantigen La)			UBE2V1	ubiquitin-conjugating enzyme E2 variant 1
gi|194043715|ref|XM_001928108.1|	1		NUFIP2	nuclear fragile X mental retardation protein interacting protein 2			UBL3	ubiquitin-like 3
gi|194043768|ref|XR_045346.1|	1		LGALS1	lectin; galactoside-binding; soluble; 1			UBQLN1	ubiquilin 1
gi|194043872|ref|XM_001926137.1|	0.999999		LOC100525572	hypothetical protein LOC100525572			UBXN1	UBX domain protein 1
gi|194043880|ref|XM_001926878.1|	1		CHMP2A	chromatin modifying protein 2A			UGCG	UDP-glucose ceramide glucosyltransferase
gi|194043957|ref|XM_001925803.1|	1		LOC100512511	proteolipid protein 2-like			UGP2	UDP-glucose pyrophosphorylase 2
gi|194043957|ref|XM_001925803.1|	1		LOC100520876	sorting nexin-10-like			UPP1	uridine phosphorylase 1
gi|194043957|ref|XM_001925803.1|	1		CDV3	CDV3 homolog (mouse)			UQCR10	ubiquinol-cytochrome c reductase, complex III subunit X
gi|194043957|ref|XM_001925803.1|	1		LOC100521639	thioredoxin domain-containing protein 17-like			UQCR11	ubiquinol-cytochrome c reductase, complex III subunit XI
gi|194043976|ref|XM_001928406.1|	1		ANP32B	acidic (leucine-rich) nuclear phosphoprotein 32 family; member B			UQCRFS1	ubiquinol-cytochrome c reductase, Rieske iron-sulfur polypeptide 1
gi|194044010|ref|XM_001924928.1|	1		HMGB1	high mobility group box 1			UQCRH	ubiquinol-cytochrome c reductase hinge protein
gi|194044010|ref|XM_001924928.1|	1		PTMA	prothymosin; alpha			UQCRQ	ubiquinol-cytochrome c reductase, complex III subunit VII, 9.5kDa
gi|194044091|ref|XM_001928696.1|	1		LOC100517815	26S proteasome non-ATPase regulatory subunit 13-like			USP10	ubiquitin specific peptidase 10
gi|194044091|ref|XM_001928696.1|	1		LOC100512932	acid ceramidase-like			USP14	ubiquitin specific peptidase 14 (tRNA-guanine transglycosylase)
gi|194044091|ref|XM_001928696.1|	1		LOC100154022	hypothetical protein LOC100154022			USP7	ubiquitin specific peptidase 7 (herpes virus-associated)
gi|194044277|ref|XM_001926420.1|	1		RAP2B	RAP2B; member of RAS oncogene family			UTP14A	UTP14, U3 small nucleolar ribonucleoprotein, homolog A (yeast)
gi|194044277|ref|XM_001926420.1|	1		LOC100515548	ADP-ribosylation factor-like protein 2-binding protein-like			UTP6 (includes EG:216987)	UTP6, small subunit (SSU) processome component, homolog (yeast)
gi|194044455|ref|XM_001928604.1|	1		HSPCB	heat shock 90kD protein 1; beta			VAMP2	vesicle-associated membrane protein 2 (synaptobrevin 2)
gi|194044501|ref|XR_045577.1|	1		SDHA	succinate dehydrogenase complex; subunit A; flavoprotein (Fp)			VASP	vasodilator-stimulated phosphoprotein
gi|194044512|ref|XM_001929409.1|	1		PGD	phosphogluconate dehydrogenase			VAT1	vesicle amine transport protein 1 homolog (T. californica)
gi|194044524|ref|XM_001924279.1|	1		LOC100510948	NADH dehydrogenase [ubiquinone] iron-sulfur protein 3; mitochondrial-like			VCAM1	vascular cell adhesion molecule 1
gi|194044524|ref|XM_001924279.1|	1		LOC100522387	dipeptidyl peptidase 1-like			VDAC1	voltage-dependent anion channel 1
gi|194044536|ref|XM_001924835.1|	1		LOC100511415	corepressor interacting with RBPJ 1-like			VIM	vimentin
gi|194044578|ref|XM_001925707.1|	1		LOC100524242	UPF0498 protein KIAA1191 homolog			VPS29 (includes EG:288666)	vacuolar protein sorting 29 homolog (S. cerevisiae)
gi|194044603|ref|XM_001924358.1|	1		AP3D1	adaptor-related protein complex 3; delta 1 subunit			WAC	WW domain containing adaptor with coiled-coil
gi|194044714|ref|XM_001926634.1|	1		LOC100511787	cullin-3-like			WBP11	WW domain binding protein 11
gi|194044782|ref|XM_001926654.1|	1		ROD1	ROD1 regulator of differentiation 1 (S. pombe)			WDR26	WD repeat domain 26
gi|194044851|ref|XM_001926891.1|	1		SOD2	superoxide dismutase 2; mitochondrial			WDR83OS	WD repeat domain 83 opposite strand
gi|194044875|ref|XM_001926233.1|	1		CNOT7	CCR4-NOT transcription complex; subunit 7			WIPF1	WAS/WASL interacting protein family, member 1
gi|194044879|ref|XM_001925452.1|	1		VMP1	vacuole membrane protein 1			XBP1 (includes EG:140614)	X-box binding protein 1
gi|194044879|ref|XM_001925452.1|	1		COX7A2	COX7A2 protein			XPO1	exportin 1 (CRM1 homolog, yeast)
gi|194044933|ref|XR_045280.1|	1		LOC100522136	hypothetical LOC100522136			XPOT	exportin, tRNA (nuclear export receptor for tRNAs)
gi|194044951|ref|XM_001925471.1|	1		FCER1G	Fc fragment of IgE; high affinity I; receptor for; gamma polypeptide			XRN2	5'-3' exoribonuclease 2
gi|194045076|ref|XM_001925397.1|	0.99992		JAK1	Janus kinase 1			YBX1	Y box binding protein 1
gi|194045094|ref|XM_001925372.1|	1		LOC100516230	long-chain-fatty-acid--CoA ligase 5-like			YME1L1	YME1-like 1 (S. cerevisiae)
gi|1957|emb|X63893.1|	0		UBE2V1	ubiquitin-conjugating enzyme E2 variant 1			YTHDF3	YTH domain family, member 3
gi|21261604|emb|AJ308235.1|	1		SEC14L1	SEC14-like 1 (S. cerevisiae)			YWHAB	tyrosine 3-monooxygenase/tryptophan 5-monooxygenase activation protein, beta polypeptide
gi|21544106|gb|BQ597380.1|BQ597380	1		CLTA	clathrin; light chain A			YWHAH	tyrosine 3-monooxygenase/tryptophan 5-monooxygenase activation protein, eta polypeptide
gi|21544136|gb|BQ597410.1|BQ597410	1		STAT3	signal transducer and activator of transcription 3 (acute-phase response factor)			YWHAQ	tyrosine 3-monooxygenase/tryptophan 5-monooxygenase activation protein, theta polypeptide
gi|21544375|gb|BQ597649.1|BQ597649	1		LOC100525048	v-type proton ATPase subunit d 1-like			YWHAZ	tyrosine 3-monooxygenase/tryptophan 5-monooxygenase activation protein, zeta polypeptide
gi|21544468|gb|BQ597742.1|BQ597742	1		PSMC3	proteasome (prosome; macropain) 26S subunit; ATPase; 3			YY1	YY1 transcription factor
gi|21544469|gb|BQ597743.1|BQ597743	1		DDX6	DEAD (Asp-Glu-Ala-Asp) box polypeptide 6			ZC3H11A	zinc finger CCCH-type containing 11A
gi|21544487|gb|BQ597761.1|BQ597761	1		CLTC	clathrin; heavy chain (Hc)			ZFAND5	zinc finger, AN1-type domain 5
gi|21544541|gb|BQ597815.1|BQ597815	1		LOC100521667	histone deacetylase 1-like			ZFAND6	zinc finger, AN1-type domain 6
gi|21544580|gb|BQ597854.1|BQ597854	1		STAU1	staufen; RNA binding protein; homolog 1 (Drosophila)			ZFP36	zinc finger protein 36, C3H type, homolog (mouse)
gi|21544628|gb|BQ597902.1|BQ597902	1		Nadk	NAD kinase			ZFP36L1	zinc finger protein 36, C3H type-like 1
gi|21544793|gb|BQ598067.1|BQ598067	1		LOC100523875	septin-7-like			ZMYND11	zinc finger, MYND-type containing 11
gi|21544826|gb|BQ598100.1|BQ598100	1		LCTHIO	long-chain 3-ketoacyl-CoA thiolase			ZMYND8	zinc finger, MYND-type containing 8
gi|21544845|gb|BQ598119.1|BQ598119	1		EIF4A3	eukaryotic translation initiation factor 4A3			ZNF207	zinc finger protein 207
gi|21544945|gb|BQ598219.1|BQ598219	1		LOC100521149	WW domain-binding protein 2-like			ZNF259	zinc finger protein 259
gi|21544945|gb|BQ598219.1|BQ598219	1		LOC100524666	abhydrolase domain-containing protein FAM108A-like			ZNF706	zinc finger protein 706
gi|21545031|gb|BQ598305.1|BQ598305	1		LOC100514704	protein kish-A-like			ACTR3	ARP3 actin-related protein 3 homolog (yeast)
gi|21545123|gb|BQ598397.1|BQ598397	1		HNRNPR	heterogeneous nuclear ribonucleoprotein R			CALM1 (includes others)	calmodulin 1 (phosphorylase kinase, delta)
gi|21545209|gb|BQ598483.1|BQ598483	1		EIF3L	eukaryotic translation initiation factor 3; subunit L			CAPZA2	capping protein (actin filament) muscle Z-line, alpha 2
gi|21545224|gb|BQ598492.1|BQ598492	1		SDF4	stromal cell derived factor 4			CDC42	cell division cycle 42 (GTP binding protein, 25kDa)
gi|21545247|gb|BQ598521.1|BQ598521	1		EIF3I	eukaryotic translation initiation factor 3; subunit I			DDX6	DEAD (Asp-Glu-Ala-Asp) box polypeptide 6
gi|21545251|gb|BQ598525.1|BQ598525	1		LOC100520245	nuclear transport factor 2-like			EIF2S1	eukaryotic translation initiation factor 2, subunit 1 alpha, 35kDa
gi|21545343|gb|BQ598617.1|BQ598617	1		LOC100517475	arginine-glutamic acid dipeptide repeats protein-like			H3F3A/H3F3B	H3 histone, family 3B (H3.3B)
gi|21545773|gb|BQ599047.1|BQ599047	1		LOC100392717	CUG-BP- and ETR-3-like factor 1-like			HLA-B	major histocompatibility complex, class I, B
gi|21545996|gb|BQ599270.1|BQ599270	1		RIOK3	RIO kinase 3 (yeast)			RAD23B	RAD23 homolog B (S. cerevisiae)
gi|21546027|gb|BQ599301.1|BQ599301	1		CEBPB	CCAAT/enhancer binding protein (C/EBP); beta			RPL37	ribosomal protein L37
gi|21546038|gb|BQ599312.1|BQ599312	1		FMR1	fragile X mental retardation 1			RPL7	ribosomal protein L7
gi|21546053|gb|BQ599327.1|BQ599327	1		PDHA1	pyruvate dehydrogenase (lipoamide) alpha 1			RPS27	ribosomal protein S27
gi|21546071|gb|BQ599345.1|BQ599345	1		MAF	v-maf musculoaponeurotic fibrosarcoma oncogene homolog (avian)			SFT2D1	SFT2 domain containing 1
gi|21546170|gb|BQ599444.1|BQ599444	1		LPGAT1	lysophosphatidylglycerol acyltransferase 1			SKP1/SKP1P2	S-phase kinase-associated protein 1
gi|21546204|gb|BQ599478.1|BQ599478	1		LOC100511362	protein transport protein Sec61 subunit beta-like			SLC40A1	solute carrier family 40 (iron-regulated transporter), member 1
gi|21546245|gb|BQ599519.1|BQ599519	1		DNAJC8	DnaJ (Hsp40) homolog; subfamily C; member 8			SNRPD1	small nuclear ribonucleoprotein D1 polypeptide 16kDa
gi|21546258|gb|BQ599532.1|BQ599532	1		LOC100059572	similar to DNA topoisomerase (ATP-hydrolysing)			STAT1	signal transducer and activator of transcription 1, 91kDa
gi|21546286|gb|BQ599560.1|BQ599560	1		RNF13	ring finger protein 13			SUB1 (includes EG:10923)	SUB1 homolog (S. cerevisiae)
gi|21546297|gb|BQ599571.1|BQ599571	1		LOC100519097	transmembrane protein 9B-like			TCEB1	transcription elongation factor B (SIII), polypeptide 1 (15kDa, elongin C)
gi|21546308|gb|BQ599582.1|BQ599582	1		LOC100511971	hypothetical LOC100511971			UQCRB	ubiquinol-cytochrome c reductase binding protein
gi|21546449|gb|BQ599723.1|BQ599723	1		GLTSCR2	glioma tumor suppressor candidate region gene 2			VMP1	vacuole membrane protein 1
gi|21546450|gb|BQ599724.1|BQ599724	1		LOC100516779	proteasome subunit alpha type-1-like
gi|21546494|gb|BQ599768.1|BQ599768	1		IL2RG	interleukin 2 receptor; gamma
gi|21546546|gb|BQ599820.1|BQ599820	1		SEPT11	septin 11
gi|21546551|gb|BQ599825.1|BQ599825	1		LOC100521982	annexin A5-like
gi|21546561|gb|BQ599835.1|BQ599835	1		APP	amyloid beta (A4) precursor protein
gi|21546603|gb|BQ599877.1|BQ599877	1		LOC100518313	protein tyrosine phosphatase type IVA 2-like
gi|21546672|gb|BQ599946.1|BQ599946	1		HSPE1	heat shock 10kDa protein 1 (chaperonin 10)
gi|21546715|gb|BQ599989.1|BQ599989	1		SLC9A3R1	solute carrier family 9 (sodium/hydrogen exchanger); member 3 regulator 1
gi|21546722|gb|BQ599996.1|BQ599996	1		NFKBIA	nuclear factor of kappa light polypeptide gene enhancer in B-cells inhibitor; alpha
gi|21546926|gb|BQ600200.1|BQ600200	1		PA2G4	proliferation-associated 2G4; 38kDa
gi|21547071|gb|BQ600345.1|BQ600345	1		SDCBP	syndecan binding protein (syntenin)
gi|21547244|gb|BQ600518.1|BQ600518	1		LOC100450154	BTB/POZ domain-containing protein KCTD12-like
gi|21547286|gb|BQ600560.1|BQ600560	1		STAT1	signal transducer and activator of transcription 1; 91kDa
gi|21547336|gb|BQ600610.1|BQ600610	1		FBP	secreted folate binding protein
gi|21547492|gb|BQ600766.1|BQ600766	1		LOC100511783	glutaredoxin-3-like
gi|21547573|gb|BQ600847.1|BQ600847	1		CTSH	cathepsin H
gi|21547583|gb|BQ600857.1|BQ600857	1		GLUD1	glutamate dehydrogenase 1
gi|21547621|gb|BQ600895.1|BQ600895	1		CKB	creatine kinase; brain
gi|21547765|gb|BQ601039.1|BQ601039	1		LOC100525869	cytochrome c1; heme protein; mitochondrial-like
gi|21547862|gb|BQ601136.1|BQ601136	1		LOC100512647	60S ribosomal protein L36-like
gi|21547864|gb|BQ601138.1|BQ601138	1		FCN2	ficolin (collagen/fibrinogen domain containing lectin) 2 (hucolin)
gi|21547881|gb|BQ601155.1|BQ601155	1		LOC100477400	ADP-ribosylation factor-like protein 6-interacting protein 1-like
gi|21548044|gb|BQ601318.1|BQ601318	1		LOC100335702	protein phosphatase 2; regulatory subunit B; gamma-like
gi|21548522|gb|BQ601796.1|BQ601796	1		EIF4B	eukaryotic translation initiation factor 4B
gi|21548602|gb|BQ601876.1|BQ601876	1		SELK	selenoprotein K
gi|21548624|gb|BQ601898.1|BQ601898	1		CCNG1	cyclin G1
gi|21548643|gb|BQ601923.1|BQ601923	1		FCGR3B	Fc fragment of IgG; low affinity IIIb; receptor (CD16b)
gi|21548775|gb|BQ602049.1|BQ602049	1		GP22-PHOX	NADPH oxidase light chain subunit
gi|21548796|gb|BQ602070.1|BQ602070	1		NOL7	nucleolar protein 7; 27kDa
gi|21548811|gb|BQ602085.1|BQ602085	1		SAR1B	SAR1 homolog B (S. cerevisiae)
gi|21548820|gb|BQ602094.1|BQ602094	1		C3	complement component 3
gi|21549134|gb|BQ602408.1|BQ602408	1		KARS	lysyl-tRNA synthetase
gi|21549263|gb|BQ602537.1|BQ602537	1		LOC100512755	synaptosomal-associated protein 23-like
gi|21549270|gb|BQ602544.1|BQ602544	1		CAPN2	calpain 2; (m/II) large subunit
gi|21549321|gb|BQ602589.1|BQ602589	0.999925		PYGL	phosphorylase; glycogen; liver
gi|21549325|gb|BQ602599.1|BQ602599	1		LOC100520621	antigen peptide transporter 1-like
gi|21549348|gb|BQ602622.1|BQ602622	1		DDX18	DEAD (Asp-Glu-Ala-Asp) box polypeptide 18
gi|21549367|gb|BQ602641.1|BQ602641	1		PLXNC1	plexin C1
gi|21549545|gb|BQ602819.1|BQ602819	1		PPP2R5A	protein phosphatase 2; regulatory subunit B'; alpha
gi|21549552|gb|BQ602826.1|BQ602826	1		S100A11	S100 calcium binding protein A11
gi|21549637|gb|BQ602911.1|BQ602911	1		NDUFS2	NADH dehydrogenase (ubiquinone) Fe-S protein 2; 49kDa (NADH-coenzyme Q reductase)
gi|21549682|gb|BQ602956.1|BQ602956	1		DEGS1	degenerative spermatocyte homolog 1; lipid desaturase (Drosophila)
gi|21549696|gb|BQ602970.1|BQ602970	1		P4HB	prolyl 4-hydroxylase; beta polypeptide
gi|21549768|gb|BQ603042.1|BQ603042	1		CHMP4B	chromatin modifying protein 4B
gi|21549913|gb|BQ603187.1|BQ603187	1		HEXB	hexosaminidase B (beta polypeptide)
gi|21549957|gb|BQ603231.1|BQ603231	1		TSPO	translocator protein (18kDa)
gi|21549990|gb|BQ603264.1|BQ603264	1		LOC733646	lysosomal 9kDa H+ transporting ATPase V0 subunit e
gi|21550035|gb|BQ603309.1|BQ603309	1		LOC100053021	similar to Small nuclear ribonucleoprotein-associated proteins B and B (snRNP-B) (Sm protein B/B) (Sm-B/Sm-B) (SmB/SmB)
gi|21550103|gb|BQ603377.1|BQ603377	1		TBP10	Tat-binding protein 10
gi|21550284|gb|BQ603558.1|BQ603558	1		LOC100468498	extracellular matrix protein 1-like
gi|21550409|gb|BQ603683.1|BQ603683	1		LOC100522176	signal recognition particle 14 kDa protein-like
gi|21550419|gb|BQ603693.1|BQ603693	1		LOC100466547	myosin-9-like
gi|21550620|gb|BQ603894.1|BQ603894	1		LIPA	lipase A; lysosomal acid; cholesterol esterase
gi|21550621|gb|BQ603895.1|BQ603895	1		LOC100519316	myeloid-associated differentiation marker-like
gi|21550698|gb|BQ603972.1|BQ603972	1		LOC100156481	ANXA11 protein
gi|21550713|gb|BQ603987.1|BQ603987	1		LOC100524644	transmembrane protein 49-like
gi|21550713|gb|BQ603987.1|BQ603987	1		LOC100523550	protein LYRIC-like
gi|21550801|gb|BQ604075.1|BQ604075	1		CIB1	calcium and integrin binding 1 (calmyrin)
gi|21550807|gb|BQ604081.1|BQ604081	1		LOC100520772	hypothetical LOC100520772
gi|21550811|gb|BQ604085.1|BQ604085	1		LEPROT	leptin receptor overlapping transcript
gi|21550816|gb|BQ604090.1|BQ604090	1		PSMD4	proteasome (prosome; macropain) 26S subunit; non-ATPase; 4
gi|21550816|gb|BQ604090.1|BQ604090	1		COPS6	COP9 constitutive photomorphogenic homolog subunit 6 (Arabidopsis)
gi|21550821|gb|BQ604095.1|BQ604095	1		LAPTM5	lysosomal protein transmembrane 5
gi|21550850|gb|BQ604124.1|BQ604124	1		LOC100518972	protein arginine N-methyltransferase 1-like
gi|21550925|gb|BQ604199.1|BQ604199	1		PAFAH1B1	platelet-activating factor acetylhydrolase 1b; regulatory subunit 1 (45kDa)
gi|21550969|gb|BQ604243.1|BQ604243	1		PIAP	inhibitor of apoptosis-like
gi|21551062|gb|BQ604336.1|BQ604336	1		CPT1A	carnitine palmitoyltransferase 1A (liver)
gi|21551084|gb|BQ604358.1|BQ604358	1		LOC100513555	alcohol dehydrogenase class-3-like
gi|21551125|gb|BQ604399.1|BQ604399	1		PHF5A	PHD finger protein 5A
gi|21551237|gb|BQ604511.1|BQ604511	1		UBE2E1	ubiquitin-conjugating enzyme E2E 1 (UBC4/5 homolog; yeast)
gi|21551243|gb|BQ604517.1|BQ604517	1		LOC100515375	cold shock domain-containing protein E1-like
gi|21551277|gb|BQ604551.1|BQ604551	1		SEC11A	SEC11 homolog A (S. cerevisiae)
gi|21551285|gb|BQ604559.1|BQ604559	1		LAMP-1	lysosome-associated membrane glycoprotein 1
gi|21551310|gb|BQ604584.1|BQ604584	1		LOC100514050	thioredoxin reductase 1; cytoplasmic-like
gi|21551361|gb|BQ604635.1|BQ604635	1		LOC100518449	importin subunit beta-1-like
gi|21551376|gb|BQ604650.1|BQ604650	0		LOC100523961	histone H2B 1/2/3/4/6-like
gi|21551457|gb|BQ604731.1|BQ604731	1		LOC100152609	mitochondrial carrier homolog 1
gi|21551479|gb|BQ604753.1|BQ604753	1		ZFAND5	zinc finger; AN1-type domain 5
gi|21551600|gb|BQ604874.1|BQ604874	1		CpipJ_CPIJ013113	hypothetical protein
gi|21551617|gb|BQ604891.1|BQ604891	1		LOC100517319	hypothetical LOC100517319
gi|21551698|gb|BQ604972.1|BQ604972	1		LOC100475124	transmembrane 9 superfamily member 2-like
gi|21551786|gb|BQ605060.1|BQ605060	1		MRPL20	mitochondrial ribosomal protein L20
gi|21551787|gb|BQ605061.1|BQ605061	1		ARPC1B	actin related protein 2/3 complex; subunit 1B; 41kDa
gi|21551817|gb|BQ605091.1|BQ605091	1		ARGRS	arginyl-tRNA synthetase
gi|21551819|gb|BQ605093.1|BQ605093	1		HNRNPUL1	heterogeneous nuclear ribonucleoprotein U-like 1
gi|21551886|gb|BQ605160.1|BQ605160	1		LOC100152028	NEDD4 family-interacting protein 2-like
gi|21956475|gb|AF466297.1|	1		LOC100512571	hypothetical protein LOC100512571
gi|21956475|gb|AF466297.1|	1		LOC100157492	SCAN domain-containing protein 1-like
gi|220990715|gb|FD628931.1|FD628931	1		LOC100519826	heterogeneous nuclear ribonucleoprotein A0-like
gi|220996243|gb|FD597512.1|FD597512	0.999797		ICAM-1	intercellular adhesion molecule-1
gi|220998795|gb|FD596344.1|FD596344	1		MYEOV2	hypothetical protein LOC617407
gi|221000558|gb|FD633559.1|FD633559	1		IFI30	interferon; gamma-inducible protein 30
gi|221000946|gb|FD640222.1|FD640222	1		IFNGR1	interferon gamma receptor 1
gi|221006733|gb|FD591719.1|FD591719	1		ITGB2	integrin; beta 2 (complement component 3 receptor 3 and 4 subunit)
gi|221006854|gb|FD609205.1|FD609205	0.999995		NUDT21	nudix (nucleoside diphosphate linked moiety X)-type motif 21
gi|221008950|gb|FD598168.1|FD598168	1		ACSL4	acyl-CoA synthetase long-chain family member 4
gi|221009402|gb|FD637305.1|FD637305	1		HNRNPU	heterogeneous nuclear ribonucleoprotein U (scaffold attachment factor A)
gi|221013481|gb|FD631842.1|FD631842	1		SEC61A1	Sec61 alpha 1 subunit (S. cerevisiae)
gi|221019543|gb|FD627655.1|FD627655	1		TXN	thioredoxin
gi|221020440|gb|FD602874.1|FD602874	1		TKT	transketolase
gi|221026414|gb|FD598683.1|FD598683	1		S100A6	S100 calcium binding protein A6
gi|221026582|gb|FD631202.1|FD631202	1		HSPA5	heat shock 70kDa protein 5 (glucose-regulated protein; 78kDa)
gi|221026666|gb|FD588309.1|FD588309	0.0765726		GRN	granulin
gi|221028086|gb|FD638885.1|FD638885	1		SYNGR2	synaptogyrin 2
gi|221034548|gb|FD634880.1|FD634880	1		LOC100522899	probable protein BRICK1-like
gi|221037505|gb|FD638225.1|FD638225	1		Pmar_PMAR023976	hypothetical protein
gi|22594772|gb|BQ826461.1|BQ826461	1		LOC100520885	tRNA methyltransferase 112 homolog
gi|22652290|gb|AF411239.1|	1		PDLIM1	PDZ and LIM domain 1
gi|23598127|gb|AY135590.1|	1		TPI1	triosephosphate isomerase 1
gi|23598127|gb|AY135590.1|	0		CAPZA1	capping protein (actin filament) muscle Z-line; alpha 1
gi|26016505|gb|CA778630.1|CA778630	1		EIF2A	eukaryotic translation initiation factor 2A; 65kDa
gi|26017354|gb|CA779401.1|CA779401	1		LOC100518529	protein phosphatase 1A-like
gi|26017816|gb|CA779841.1|CA779841	1		RPS28	ribosomal protein S28
gi|26018325|gb|CA780331.1|CA780331	1		CTSZ	cathepsin Z
gi|26018394|gb|CA780397.1|CA780397	1		LOC100157122	Ormdl2 protein
gi|26018664|gb|CA780654.1|CA780654	1		LOC100521701	transcription initiation factor IIA subunit 2-like
gi|26019051|gb|CA781031.1|CA781031	1		LOC100155139	proteasome beta 5 subunit
gi|2708685|gb|AF037464.1|	1		SAFB	scaffold attachment factor B
gi|2708685|gb|AF037464.1|	1		RBM5	RNA binding motif protein 5
gi|27497109|gb|AF403246.1|	1		DEK	DEK oncogene
gi|27497109|gb|AF403246.1|	1		ANKRD13A	ankyrin repeat domain 13A
gi|2811293|gb|AF043486.1|	1		LOC100152768	enhanced at puberty protein 1-like
gi|2811293|gb|AF043486.1|	1		PSMB8	proteasome (prosome; macropain) subunit; beta type; 8 (large multifunctional peptidase 7)
gi|288228870|gb|FS648547.1|FS648547	1		LOC100512805	hypothetical LOC100512805
gi|288234953|gb|FS680586.1|FS680586	1		IDH2	isocitrate dehydrogenase 2 (NADP+); mitochondrial
gi|288245273|gb|FS694041.1|FS694041	0		ARF6	ADP-ribosylation factor 6
gi|288246570|gb|FS718354.1|FS718354	1		LOC100516434	low molecular weight phosphotyrosine protein phosphatase-like
gi|288251140|gb|FS675139.1|FS675139	1		C-JUN	C-JUN protein
gi|288256577|gb|FS649676.1|FS649676	1		LOC100519837	nuclear pore complex protein Nup50-like
gi|288258130|gb|FS681794.1|FS681794	1		MCL1	myeloid cell leukemia sequence 1 (BCL2-related)
gi|288260472|gb|FS656937.1|FS656937	1		LOC100523998	v-type proton ATPase subunit B; brain isoform-like
gi|288272948|gb|FS720556.1|FS720556	1		ARPC5L	actin related protein 2/3 complex; subunit 5-like
gi|288273103|gb|FS701377.1|FS701377	1		LOC100514153	heterogeneous nuclear ribonucleoprotein M-like
gi|288275061|gb|FS677293.1|FS677293	1		PCBP2	poly(rC) binding protein 2
gi|288275531|gb|FS683380.1|FS683380	1		OST48	oligosaccharyltransferase OST48
gi|288280629|gb|FS652755.1|FS652755	1		LOC100525133	hypothetical protein LOC100525133
gi|288284745|gb|FS696258.1|FS696258	1		RNF114	ring finger protein 114
gi|288286317|gb|FS678401.1|FS678401	1		LOC100514637	ubiquitin-40S ribosomal protein S27a-like
gi|288287959|gb|FS702184.1|FS702184	1		LOC100518703	GTPase IMAP family member 1-like
gi|288288040|gb|FS702265.1|FS702265	1		PSAP	prosaposin
gi|288291517|gb|FS653012.1|FS653012	1		ROMO1	reactive oxygen species modulator 1
gi|288292337|gb|FS653092.1|FS653092	1		LOC100524564	alanyl-tRNA synthetase; cytoplasmic-like
gi|288293638|gb|FS678742.1|FS678742	0		LOC100518016	NADH dehydrogenase [ubiquinone] 1 alpha subcomplex subunit 12-like
gi|288294896|gb|FS703180.1|FS703180	1		SNX6	sorting nexin 6
gi|288298733|gb|FS709203.1|FS709203	1		IER5	immediate early response 5
gi|288307074|gb|FS698169.1|FS698169	1		LOC100053097	similar to Fbxo11 protein
gi|288307074|gb|FS698169.1|FS698169	1		ITM2C	integral membrane protein 2C
gi|288307529|gb|FS704199.1|FS704199	1		ARPC2	actin related protein 2/3 complex; subunit 2; 34kDa
gi|288309375|gb|FS685954.1|FS685954	1.06249e-05		LOC710052	isopentenyl-diphosphate Delta-isomerase 1-like
gi|288778435|dbj|AK348260.1|	1		BRD4	bromodomain containing 4
gi|288778944|dbj|AK348769.1|	1		AP3S1	adaptor-related protein complex 3; sigma 1 subunit
gi|288779074|dbj|AK348899.1|	1		LOC100058256	similar to filamin A; alpha (predicted)
gi|288779080|dbj|AK348905.1|	1		GP36B	glycoprotein GP36B
gi|288779856|dbj|AK349592.1|	1		SRSF6	serine/arginine-rich splicing factor 6
gi|288779966|dbj|AK349701.1|	1		LOC100478103	fructose-bisphosphate aldolase A-like
gi|288780074|dbj|AK349809.1|	1		LOC100049693	spectrin alpha non-erythrocytic 1
gi|288780231|dbj|AK343415.1|	1		TMEM50B	transmembrane protein 50B
gi|288780262|dbj|AK343446.1|	1		LOC100425496	hypothetical protein LOC100425496
gi|288781088|dbj|AK350227.1|	1		LOC100059354	similar to homeodomain-interacting protein kinase-1
gi|288781168|dbj|AK350307.1|	1		IFIT3	interferon-induced protein with tetratricopeptide repeats 3
gi|288781168|dbj|AK350307.1|	1		LOC100523081	hypothetical protein LOC100523081
gi|288781170|dbj|AK350309.1|	1		LMNA	lamin A/C
gi|288781256|dbj|AK343865.1|	1		LOC100521968	gamma-aminobutyric acid receptor-associated protein-like 2-like
gi|288782249|dbj|AK344460.1|	1		LOC100512646	caprin-1-like
gi|288783224|dbj|AK345039.1|	1		PARK7	Parkinson disease (autosomal recessive; early onset) 7
gi|288784011|dbj|AK345626.1|	1		ZMYND8	zinc finger; MYND-type containing 8
gi|288785012|dbj|AK351893.1|	0.999988		SRRT	serrate RNA effector molecule homolog (Arabidopsis)
gi|288785056|dbj|AK351937.1|	1		CYFIP1	cytoplasmic FMR1 interacting protein 1
gi|288785089|dbj|AK351970.1|	0.223865		HK1	hexokinase 1
gi|288785127|dbj|AK346134.1|	1		LOC100512260	glycyl-tRNA synthetase-like
gi|288785189|dbj|AK346196.1|	0.00143784		NSUN2	NOP2/Sun domain family; member 2
gi|288785589|dbj|AK346397.1|	1		LOC100525669	dnaJ homolog subfamily B member 6-B-like
gi|288785810|dbj|AK346617.1|	1		LOC100055016	similar to thyroid hormone receptor associated protein 3
gi|288785810|dbj|AK346617.1|	1		PPP1R12A	protein phosphatase 1; regulatory (inhibitor) subunit 12A
gi|288786200|dbj|AK346808.1|	1		LOC100521635	probable methylcytosine dioxygenase TET2-like
gi|288786485|dbj|AK346967.1|	1		GNG5	guanine nucleotide binding protein (G protein); gamma 5
gi|288786618|dbj|AK347100.1|	1		LOC100155717	SFLQ611
gi|2895635|gb|AF044943.1|	1		NUDFV2	NDUFV2
gi|2895637|gb|AF044944.1|	1		LOC100523526	40S ribosomal protein S23-like
gi|291195871|gb|GU723686.1|	1		LOC100514984	hypothetical LOC100514984
gi|291195871|gb|GU723686.1|	0.992237		LOC100514655	NADH dehydrogenase [ubiquinone] iron-sulfur protein 5-like
gi|291195871|gb|GU723686.1|	1		USP14	ubiquitin specific peptidase 14 (tRNA-guanine transglycosylase)
gi|29275347|gb|CB468962.1|CB468962	1		YTHDF3	YTH domain family; member 3
gi|29278378|gb|CB471993.1|CB471993	1		NUCKS1	nuclear casein kinase and cyclin-dependent kinase substrate 1
gi|29279720|gb|CB473334.1|CB473334	1		MTPN	myotrophin
gi|29288106|gb|CB481720.1|CB481720	0.202175		LOC100522887	caspase-13-like
gi|29289399|gb|CB483013.1|CB483013	1		FBXL5	F-box and leucine-rich repeat protein 5
gi|29420592|dbj|AB087898.1|	1		XPO1	exportin 1 (CRM1 homolog; yeast)
gi|29420592|dbj|AB087898.1|	1		ZFAND6	zinc finger; AN1-type domain 6
gi|29420603|dbj|AB087904.1|	1		LOC100067410	similar to serine/threonine kinase receptor associated protein
gi|29420603|dbj|AB087904.1|	1		LOC100050354	similar to Mediator complex subunit 4
gi|29420613|dbj|AB087909.1|	1		LOC100069310	similar to SURF-4
gi|29420613|dbj|AB087909.1|	1		RAB18	RAB18; member RAS oncogene family
gi|29420615|dbj|AB087910.1|	1		ATP5L	ATP synthase; H+ transporting; mitochondrial Fo complex; subunit G
gi|29420615|dbj|AB087910.1|	1		CELF2	CUGBP; Elav-like family member 2
gi|29420615|dbj|AB087910.1|	1		CCPG1	cell cycle progression 1
gi|29420619|dbj|AB087912.1|	1		LOC100518308	IST1 homolog
gi|29420619|dbj|AB087912.1|	1		LOC100522188	apoptosis-related protein 3-like
gi|29420619|dbj|AB087912.1|	1		CNOT1	CCR4-NOT transcription complex; subunit 1
gi|29420625|dbj|AB087915.1|	1
gi|29420625|dbj|AB087915.1|	1
gi|29420627|dbj|AB087916.1|	1
gi|29420627|dbj|AB087916.1|	1
gi|29420653|dbj|AB087929.1|	1
gi|29420653|dbj|AB087929.1|	1
gi|29420655|dbj|AB087930.1|	1
gi|29420655|dbj|AB087930.1|	1
gi|29420661|dbj|AB087933.1|	1
gi|29420661|dbj|AB087933.1|	1
gi|29420663|dbj|AB087934.1|	1
gi|29420663|dbj|AB087934.1|	1
gi|29420665|dbj|AB087935.1|	1
gi|29420665|dbj|AB087935.1|	1
gi|29420669|dbj|AB087937.1|	1
gi|29420669|dbj|AB087937.1|	1
gi|29420671|dbj|AB087938.1|	1
gi|29420671|dbj|AB087938.1|	1
gi|29420675|dbj|AB087940.1|	1
gi|29420675|dbj|AB087940.1|	1
gi|29420675|dbj|AB087940.1|	1
gi|29420679|dbj|AB087942.1|	1
gi|29420685|dbj|AB087945.1|	1
gi|29420685|dbj|AB087945.1|	1
gi|29420687|dbj|AB087946.1|	1
gi|29420687|dbj|AB087946.1|	1
gi|29420687|dbj|AB087946.1|	1
gi|29420693|dbj|AB087949.1|	1
gi|29420693|dbj|AB087949.1|	1
gi|29420695|dbj|AB087950.1|	1
gi|29420695|dbj|AB087950.1|	1
gi|29420697|dbj|AB087951.1|	1
gi|29420697|dbj|AB087951.1|	1
gi|29420703|dbj|AB087954.1|	1
gi|29420707|dbj|AB087956.1|	1
gi|29420709|dbj|AB087957.1|	1
gi|29420709|dbj|AB087957.1|	1
gi|29420709|dbj|AB087957.1|	1
gi|29420711|dbj|AB087958.1|	1
gi|29420711|dbj|AB087958.1|	1
gi|29420711|dbj|AB087958.1|	1
gi|29420711|dbj|AB087958.1|	1
gi|29420711|dbj|AB087958.1|	1
gi|29420711|dbj|AB087958.1|	1
gi|29420715|dbj|AB087960.1|	1
gi|29420715|dbj|AB087960.1|	1
gi|29420719|dbj|AB087962.1|	1
gi|29420719|dbj|AB087962.1|	1
gi|29420725|dbj|AB087965.1|	1
gi|29420725|dbj|AB087965.1|	1
gi|29420727|dbj|AB087966.1|	1
gi|29420727|dbj|AB087966.1|	1
gi|29420729|dbj|AB087967.1|	1
gi|29420729|dbj|AB087967.1|	1
gi|29420731|dbj|AB087968.1|	1
gi|29420733|dbj|AB087969.1|	1
gi|29420733|dbj|AB087969.1|	1
gi|29420735|dbj|AB087970.1|	1
gi|29420735|dbj|AB087970.1|	1
gi|29420737|dbj|AB087971.1|	1
gi|29420737|dbj|AB087971.1|	1
gi|29420743|dbj|AB087974.1|	1
gi|29420743|dbj|AB087974.1|	1
gi|29420745|dbj|AB087975.1|	1
gi|29420745|dbj|AB087975.1|	1
gi|29420745|dbj|AB087975.1|	1
gi|29420745|dbj|AB087975.1|	1
gi|29420765|dbj|AB087986.1|	1
gi|29420769|dbj|AB087988.1|	1
gi|29420776|dbj|AB087992.1|	1
gi|29420776|dbj|AB087992.1|	1
gi|306021942|gb|HM222520.1|	1
gi|31663051|gb|CD571984.1|CD571984	1
gi|31663093|gb|CD572026.1|CD572026	1
gi|31663353|gb|CD572286.1|CD572286	1
gi|31663477|gb|CD572410.1|CD572410	1
gi|31663556|gb|CD572489.1|CD572489	1
gi|31663779|gb|CD572712.1|CD572712	1
gi|31663941|gb|CD572874.1|CD572874	1
gi|3273650|gb|AF042025.1|	1
gi|3273650|gb|AF042025.1|	1
gi|3273656|gb|AF042028.1|	1
gi|3273656|gb|AF042028.1|	1
gi|33287131|gb|CF175355.1|CF175355	1
gi|33287169|gb|CF175393.1|CF175393	1
gi|33287337|gb|CF175561.1|CF175561	1
gi|33287425|gb|CF175649.1|CF175649	1
gi|33287522|gb|CF175746.1|CF175746	1
gi|33287526|gb|CF175750.1|CF175750	1
gi|33287555|gb|CF175779.1|CF175779	1
gi|33287597|gb|CF175821.1|CF175821	1
gi|33287629|gb|CF175853.1|CF175853	1
gi|33287847|gb|CF176071.1|CF176071	1
gi|33287861|gb|CF176085.1|CF176085	1
gi|33287868|gb|CF176092.1|CF176092	1
gi|33287983|gb|CF176207.1|CF176207	1
gi|33288062|gb|CF176286.1|CF176286	1
gi|33288237|gb|CF176461.1|CF176461	1
gi|33290508|gb|CF178732.1|CF178732	1
gi|33290664|gb|CF178888.1|CF178888	1
gi|33291467|gb|CF179691.1|CF179691	1
gi|33291476|gb|CF179700.1|CF179700	1
gi|33291667|gb|CF179891.1|CF179891	1
gi|33291697|gb|CF179921.1|CF179921	1
gi|33291871|gb|CF180095.1|CF180095	1
gi|33291985|gb|CF180209.1|CF180209	1
gi|33291989|gb|CF180213.1|CF180213	1
gi|33292012|gb|CF180236.1|CF180236	1
gi|33292358|gb|CF180582.1|CF180582	1
gi|33292434|gb|CF180658.1|CF180658	1
gi|33292470|gb|CF180694.1|CF180694	1
gi|33292478|gb|CF180702.1|CF180702	1
gi|33292543|gb|CF180767.1|CF180767	1
gi|33293549|gb|CF181773.1|CF181773	1
gi|34156242|gb|CF359476.1|CF359476	1
gi|34156572|gb|CF359643.1|CF359643	1
gi|34156592|gb|CF359653.1|CF359653	1
gi|34157025|gb|CF359869.1|CF359869	1
gi|34157175|gb|CF359948.1|CF359948	1
gi|34157283|gb|CF360003.1|CF360003	1
gi|34157313|gb|CF360019.1|CF360019	1
gi|34157566|gb|CF360143.1|CF360143	1
gi|34157676|gb|CF360200.1|CF360200	1
gi|34157760|gb|CF360243.1|CF360243	1
gi|34157776|gb|CF360251.1|CF360251	1
gi|34157984|gb|CF360356.1|CF360356	1
gi|34158144|gb|CF360438.1|CF360438	1
gi|34158340|gb|CF360531.1|CF360531	1
gi|34158501|gb|CF360611.1|CF360611	1
gi|34158681|gb|CF360706.1|CF360706	1
gi|34158717|gb|CF360724.1|CF360724	1
gi|34161834|gb|CF362305.1|CF362305	1
gi|34161972|gb|CF362373.1|CF362373	1
gi|34161998|gb|CF362386.1|CF362386	1
gi|34162082|gb|CF362427.1|CF362427	1
gi|34162127|gb|CF362450.1|CF362450	1
gi|34162519|gb|CF362650.1|CF362650	1
gi|34162853|gb|CF362819.1|CF362819	1
gi|34163075|gb|CF362931.1|CF362931	1
gi|34163160|gb|CF362974.1|CF362974	1
gi|34163642|gb|CF363216.1|CF363216	1
gi|34163893|gb|CF363346.1|CF363346	1
gi|34164097|gb|CF363449.1|CF363449	1
gi|34164133|gb|CF363467.1|CF363467	1
gi|34164516|gb|CF363657.1|CF363657	1
gi|34166385|gb|CF364608.1|CF364608	1
gi|34167035|gb|CF364942.1|CF364942	1
gi|34167241|gb|CF365046.1|CF365046	1
gi|34167267|gb|CF365059.1|CF365059	1
gi|34167384|gb|CF365116.1|CF365116	1
gi|34167520|gb|CF365186.1|CF365186	1
gi|34167552|gb|CF365202.1|CF365202	1
gi|34167595|gb|CF365224.1|CF365224	1
gi|34167679|gb|CF365267.1|CF365267	1
gi|34167771|gb|CF365314.1|CF365314	1
gi|34167791|gb|CF365324.1|CF365324	1
gi|34168083|gb|CF365470.1|CF365470	1
gi|34168122|gb|CF365489.1|CF365489	1
gi|34168160|gb|CF365511.1|CF365511	1
gi|34168289|gb|CF365576.1|CF365576	1
gi|34168350|gb|CF365607.1|CF365607	1
gi|34168398|gb|CF365629.1|CF365629	1
gi|34168881|gb|CF365859.1|CF365859	1
gi|34168966|gb|CF365902.1|CF365902	1
gi|34168970|gb|CF365904.1|CF365904	1
gi|34169095|gb|CF365968.1|CF365968	1
gi|34169095|gb|CF365968.1|CF365968	1
gi|34169172|gb|CF366006.1|CF366006	1
gi|34169242|gb|CF366041.1|CF366041	1
gi|34169250|gb|CF366045.1|CF366045	1
gi|34169354|gb|CF366098.1|CF366098	1
gi|34169479|gb|CF366162.1|CF366162	1
gi|34169578|gb|CF366212.1|CF366212	1
gi|34170269|gb|CF366566.1|CF366566	1
gi|34170880|gb|CF366876.1|CF366876	1
gi|34172683|gb|CF367795.1|CF367795	1
gi|34172729|gb|CF367818.1|CF367818	1
gi|34173169|gb|CF368039.1|CF368039	1
gi|34173185|gb|CF368047.1|CF368047	1
gi|34173832|gb|CF368375.1|CF368375	1
gi|34174221|gb|CF368574.1|CF368574	1
gi|34174365|gb|CF368647.1|CF368647	1
gi|34174435|gb|CF368682.1|CF368682	1
gi|34174547|gb|CF368739.1|CF368739	1
gi|34174553|gb|CF368742.1|CF368742	1
gi|34551133|gb|AU298695.1|AU298695	1
gi|37359622|emb|AJ583831.1|	1
gi|37496182|emb|AJ584612.1|	1
gi|37496182|emb|AJ584612.1|	1
gi|37791555|gb|CF786994.1|CF786994	1
gi|37792311|gb|CF787750.1|CF787750	1
gi|37792412|gb|CF787851.1|CF787851	1
gi|37792587|gb|CF788026.1|CF788026	0.000684576
gi|37793487|gb|CF788926.1|CF788926	1
gi|37793533|gb|CF788972.1|CF788972	1
gi|37793566|gb|CF789005.1|CF789005	1
gi|37793575|gb|CF789014.1|CF789014	1
gi|37793687|gb|CF789126.1|CF789126	1
gi|37793720|gb|CF789159.1|CF789159	1
gi|37794202|gb|CF789641.1|CF789641	1
gi|37794504|gb|CF789943.1|CF789943	1
gi|37795360|gb|CF790799.1|CF790799	1
gi|37795435|gb|CF790874.1|CF790874	1
gi|37795437|gb|CF790876.1|CF790876	1
gi|37795440|gb|CF790879.1|CF790879	1
gi|37796841|gb|CF792280.1|CF792280	1
gi|37796928|gb|CF792367.1|CF792367	1
gi|37797096|gb|CF792535.1|CF792535	1
gi|37797124|gb|CF792563.1|CF792563	1
gi|37797218|gb|CF792657.1|CF792657	1
gi|37797830|gb|CF793269.1|CF793269	1
gi|37797875|gb|CF793314.1|CF793314	1
gi|37798653|gb|CF794092.1|CF794092	1
gi|37799371|gb|CF794798.1|CF794798	1
gi|37799406|gb|CF794833.1|CF794833	1
gi|37799940|gb|CF795367.1|CF795367	1
gi|37799961|gb|CF795388.1|CF795388	1
gi|37800240|gb|CF795667.1|CF795667	1
gi|37800611|gb|CF796038.1|CF796038	1
gi|37800961|gb|CF796388.1|CF796388	1
gi|37855630|gb|BX665792.1|BX665792	1
gi|38008735|gb|BX674783.1|BX674783	1
gi|38304067|emb|AJ606305.1|	1
gi|38304067|emb|AJ606305.1|	1
gi|38324527|gb|AY444867.1|	1
gi|40385756|gb|BP138347.1|BP138347	1
gi|40392490|gb|BP143019.1|BP143019	1
gi|40393758|gb|BP144287.1|BP144287	1
gi|40394141|gb|BP144670.1|BP144670	1
gi|40410224|gb|BP160751.1|BP160751	0
gi|40410313|gb|BP160840.1|BP160840	1
gi|40412610|gb|BP163137.1|BP163137	1
gi|40412610|gb|BP163137.1|BP163137	1
gi|40413311|gb|BP163838.1|BP163838	1
gi|40413429|gb|BP163956.1|BP163956	1
gi|40414140|gb|BP164667.1|BP164667	1
gi|40414925|gb|BP165452.1|BP165452	1
gi|40418566|gb|BP169093.1|BP169093	1
gi|40418671|gb|BP169198.1|BP169198	1
gi|40418687|gb|BP169214.1|BP169214	1
gi|40420378|gb|BP170905.1|BP170905	1
gi|40423590|gb|BP433523.1|BP433523	1
gi|40423590|gb|BP433523.1|BP433523	1
gi|40424919|gb|BP434852.1|BP434852	1
gi|40428910|gb|BP438843.1|BP438843	1
gi|40429319|gb|BP439252.1|BP439252	1
gi|40469880|gb|BP457132.1|BP457132	1
gi|40479178|gb|BP461766.1|BP461766	1
gi|40796383|gb|CK449169.1|CK449169	1
gi|40796390|gb|CK449176.1|CK449176	1
gi|40796407|gb|CK449193.1|CK449193	1.28338e-07
gi|40796678|gb|CK449464.1|CK449464	1
gi|40796769|gb|CK449555.1|CK449555	1
gi|40797054|gb|CK449840.1|CK449840	1
gi|40797154|gb|CK449940.1|CK449940	1
gi|40797518|gb|CK450304.1|CK450304	1
gi|40797817|gb|CK450603.1|CK450603	1
gi|40797853|gb|CK450639.1|CK450639	1
gi|40797999|gb|CK450785.1|CK450785	1
gi|40798008|gb|CK450794.1|CK450794	1
gi|40798012|gb|CK450798.1|CK450798	1
gi|40798018|gb|CK450804.1|CK450804	0.999618
gi|40798058|gb|CK450844.1|CK450844	1
gi|40798366|gb|CK451152.1|CK451152	1
gi|40798538|gb|CK451324.1|CK451324	1
gi|40798677|gb|CK451463.1|CK451463	1
gi|40799054|gb|CK451840.1|CK451840	1
gi|40799109|gb|CK451895.1|CK451895	1
gi|40799217|gb|CK452003.1|CK452003	1
gi|40799314|gb|CK452100.1|CK452100	1
gi|40799413|gb|CK452199.1|CK452199	1
gi|40799483|gb|CK452269.1|CK452269	1
gi|40799609|gb|CK452395.1|CK452395	1
gi|40799845|gb|CK452631.1|CK452631	1
gi|40800718|gb|CK453504.1|CK453504	1
gi|40800874|gb|CK453660.1|CK453660	1
gi|40800890|gb|CK453676.1|CK453676	1
gi|40801316|gb|CK454102.1|CK454102	1
gi|40802172|gb|CK454958.1|CK454958	1
gi|40802329|gb|CK455115.1|CK455115	1
gi|40802447|gb|CK455233.1|CK455233	1
gi|40802782|gb|CK455568.1|CK455568	1
gi|40802836|gb|CK455622.1|CK455622	1
gi|40803087|gb|CK455873.1|CK455873	1
gi|40803275|gb|CK456061.1|CK456061	1
gi|40803314|gb|CK456100.1|CK456100	1
gi|40803543|gb|CK456329.1|CK456329	1
gi|40803685|gb|CK456471.1|CK456471	1
gi|40803714|gb|CK456500.1|CK456500	1
gi|40804127|gb|CK456913.1|CK456913	1
gi|40828530|gb|CK457249.1|CK457249	1
gi|40828569|gb|CK457288.1|CK457288	1
gi|40828704|gb|CK457423.1|CK457423	1
gi|40828774|gb|CK457493.1|CK457493	1
gi|40828784|gb|CK457503.1|CK457503	1
gi|40828938|gb|CK457657.1|CK457657	1
gi|40829174|gb|CK457893.1|CK457893	0.998911
gi|40829264|gb|CK457983.1|CK457983	1
gi|40829620|gb|CK458339.1|CK458339	0.999988
gi|40829709|gb|CK458428.1|CK458428	1
gi|40829808|gb|CK458527.1|CK458527	1
gi|40830119|gb|CK458838.1|CK458838	1
gi|40830372|gb|CK459091.1|CK459091	1
gi|40831067|gb|CK459786.1|CK459786	1
gi|40831237|gb|CK459956.1|CK459956	1
gi|40831315|gb|CK460034.1|CK460034	1
gi|40831353|gb|CK460072.1|CK460072	1
gi|40831353|gb|CK460072.1|CK460072	1
gi|40832090|gb|CK460809.1|CK460809	1
gi|40832201|gb|CK460920.1|CK460920	1
gi|40832275|gb|CK460994.1|CK460994	1
gi|40832543|gb|CK461262.1|CK461262	0.999285
gi|40832543|gb|CK461262.1|CK461262	1
gi|40832579|gb|CK461298.1|CK461298	1
gi|40832606|gb|CK461325.1|CK461325	1
gi|40832657|gb|CK461376.1|CK461376	1
gi|40832894|gb|CK461613.1|CK461613	1
gi|40833480|gb|CK462199.1|CK462199	1
gi|40833585|gb|CK462304.1|CK462304	0.0272284
gi|40833585|gb|CK462304.1|CK462304	1
gi|40834498|gb|CK463217.1|CK463217	1
gi|40834656|gb|CK463375.1|CK463375	1
gi|40835014|gb|CK463733.1|CK463733	7.9306e-07
gi|40835147|gb|CK463866.1|CK463866	1
gi|40835211|gb|CK463930.1|CK463930	1
gi|40835815|gb|CK464534.1|CK464534	1
gi|40835924|gb|CK464643.1|CK464643	1
gi|40836825|gb|CK465548.1|CK465548	1
gi|40836887|gb|CK465610.1|CK465610	1
gi|40836984|gb|CK465707.1|CK465707	1
gi|40837067|gb|CK465790.1|CK465790	1
gi|40837217|gb|CK465940.1|CK465940	1
gi|40837270|gb|CK465993.1|CK465993	1
gi|40837503|gb|CK466226.1|CK466226	1
gi|40838701|gb|CK467424.1|CK467424	1
gi|40838832|gb|CK467555.1|CK467555	1
gi|40839016|gb|CK467739.1|CK467739	1
gi|4099052|gb|U82223.1|SSU82223	1
gi|41133712|gb|BX916933.1|BX916933	1
gi|41136046|gb|BX919227.1|BX919227	1
gi|4186140|emb|AJ236928.1|	1
gi|4186140|emb|AJ236928.1|	1
gi|4186147|emb|AJ236935.1|	1
gi|4186153|emb|AJ236941.1|	1
gi|4186153|emb|AJ236941.1|	1
gi|429146|emb|X57989.1|	1
gi|4405821|gb|AF054583.1|	1
gi|4405821|gb|AF054583.1|	1
gi|457339|gb|L29129.1|PIGM2A	1
gi|45845567|gb|CN069510.1|CN069510	1
gi|45845732|gb|CN069675.1|CN069675	1
gi|45845815|gb|CN069758.1|CN069758	1
gi|45845932|gb|CN069875.1|CN069875	1
gi|45846018|gb|CN069961.1|CN069961	1
gi|45846051|gb|CN069994.1|CN069994	1
gi|45846334|gb|CN070277.1|CN070277	1
gi|45846519|gb|CN070462.1|CN070462	1
gi|45846697|gb|CN070640.1|CN070640	1
gi|46167405|gb|CN152975.1|CN152975	1
gi|46167480|gb|CN153050.1|CN153050	1
gi|46167592|gb|CN153162.1|CN153162	1
gi|46167746|gb|CN153316.1|CN153316	1
gi|46167868|gb|CN153438.1|CN153438	1
gi|46167895|gb|CN153465.1|CN153465	1
gi|46167977|gb|CN153547.1|CN153547	1
gi|46168010|gb|CN153580.1|CN153580	1
gi|46168230|gb|CN153800.1|CN153800	1
gi|46168724|gb|CN154294.1|CN154294	1
gi|46169117|gb|CN154687.1|CN154687	1
gi|46169212|gb|CN154782.1|CN154782	1
gi|46169213|gb|CN154783.1|CN154783	1
gi|46169224|gb|CN154794.1|CN154794	1
gi|46169224|gb|CN154794.1|CN154794	1.36822e-06
gi|46169294|gb|CN154864.1|CN154864	1
gi|46169485|gb|CN155055.1|CN155055	1
gi|46170082|gb|CN155652.1|CN155652	1
gi|46170209|gb|CN155779.1|CN155779	1
gi|46170631|gb|CN156201.1|CN156201	1
gi|46170751|gb|CN156321.1|CN156321	1
gi|46170751|gb|CN156321.1|CN156321	1
gi|46171319|gb|CN156889.1|CN156889	0.0719712
gi|46172795|gb|CN158365.1|CN158365	1
gi|46173022|gb|CN158592.1|CN158592	1
gi|46173451|gb|CN159021.1|CN159021	1
gi|46173642|gb|CN159212.1|CN159212	1
gi|46173809|gb|CN159379.1|CN159379	1
gi|46173809|gb|CN159379.1|CN159379	1
gi|46173833|gb|CN159403.1|CN159403	1
gi|46173879|gb|CN159449.1|CN159449	1
gi|46173903|gb|CN159473.1|CN159473	1
gi|46174073|gb|CN159643.1|CN159643	1
gi|46174140|gb|CN159710.1|CN159710	1
gi|46174143|gb|CN159713.1|CN159713	1
gi|46174148|gb|CN159718.1|CN159718	1
gi|46174336|gb|CN159906.1|CN159906	1
gi|46174637|gb|CN160207.1|CN160207	1
gi|46174950|gb|CN160520.1|CN160520	1
gi|46175084|gb|CN160654.1|CN160654	1
gi|46175093|gb|CN160663.1|CN160663	1
gi|46175232|gb|CN160802.1|CN160802	1
gi|46175356|gb|CN160926.1|CN160926	1
gi|46175405|gb|CN160975.1|CN160975	1
gi|46175409|gb|CN160979.1|CN160979	1
gi|46175597|gb|CN161167.1|CN161167	1
gi|46176120|gb|CN161690.1|CN161690	1
gi|46176217|gb|CN161787.1|CN161787	1
gi|46176330|gb|CN161900.1|CN161900	1
gi|46176975|gb|CN162545.1|CN162545	1
gi|46177073|gb|CN162643.1|CN162643	1
gi|46177074|gb|CN162644.1|CN162644	1
gi|46177161|gb|CN162731.1|CN162731	1
gi|46177316|gb|CN162886.1|CN162886	1
gi|46177372|gb|CN162942.1|CN162942	1
gi|46178031|gb|CN163601.1|CN163601	1
gi|46178085|gb|CN163655.1|CN163655	1
gi|46178087|gb|CN163657.1|CN163657	1
gi|46178087|gb|CN163657.1|CN163657	1
gi|46178226|gb|CN163796.1|CN163796	1
gi|46178267|gb|CN163837.1|CN163837	1
gi|46178440|gb|CN164010.1|CN164010	1
gi|46178661|gb|CN164231.1|CN164231	1
gi|46178785|gb|CN164355.1|CN164355	1
gi|46179295|gb|CN164865.1|CN164865	1
gi|46179924|gb|CN165494.1|CN165494	1
gi|46180050|gb|CN165620.1|CN165620	1
gi|46180052|gb|CN165622.1|CN165622	1
gi|46180312|gb|CN165882.1|CN165882	1
gi|46180548|gb|CN166118.1|CN166118	1
gi|46180706|gb|CN166276.1|CN166276	1
gi|46180874|gb|CN166444.1|CN166444	1
gi|46180995|gb|CN166565.1|CN166565	1
gi|46181004|gb|CN166574.1|CN166574	1
gi|46181035|gb|CN166605.1|CN166605	1
gi|46181124|gb|CN166694.1|CN166694	1
gi|46181185|gb|CN166755.1|CN166755	0.386586
gi|46181198|gb|CN166768.1|CN166768	1
gi|46181201|gb|CN166771.1|CN166771	1
gi|46181201|gb|CN166771.1|CN166771	1
gi|46181221|gb|CN166791.1|CN166791	1
gi|46181256|gb|CN166826.1|CN166826	1
gi|46181333|gb|CN166903.1|CN166903	1
gi|46181334|gb|CN166904.1|CN166904	1
gi|46181394|gb|CN166964.1|CN166964	1
gi|46181452|gb|CN167022.1|CN167022	1
gi|46181524|gb|CN167094.1|CN167094	1
gi|46181564|gb|CN167134.1|CN167134	1
gi|46181582|gb|CN167152.1|CN167152	1
gi|46181596|gb|CN167166.1|CN167166	1
gi|48719590|gb|CN025054.1|CN025054	1
gi|48719609|gb|CN025073.1|CN025073	1
gi|48719775|gb|CN025239.1|CN025239	1
gi|48719972|gb|CN025436.1|CN025436	1
gi|48720469|gb|CN025933.1|CN025933	1
gi|48721121|gb|CN026585.1|CN026585	1
gi|48721296|gb|CN026760.1|CN026760	1
gi|48721436|gb|CN026900.1|CN026900	1
gi|48721836|gb|CN027300.1|CN027300	1
gi|48722079|gb|CN027543.1|CN027543	1
gi|48722320|gb|CN027784.1|CN027784	1
gi|48722728|gb|CN028192.1|CN028192	4.37764e-10
gi|48722974|gb|CN028438.1|CN028438	1
gi|48724057|gb|CN029521.1|CN029521	1
gi|48724324|gb|CN029788.1|CN029788	1
gi|48724702|gb|CN030166.1|CN030166	1
gi|48725761|gb|CN031225.1|CN031225	0.201677
gi|48725980|gb|CN031444.1|CN031444	1
gi|48726946|gb|CN032410.1|CN032410	1
gi|48727103|gb|CN032567.1|CN032567	1
gi|48727487|gb|CN032951.1|CN032951	1
gi|48727527|gb|CN032991.1|CN032991	1
gi|49334105|gb|AJ651660.1|AJ651660	1
gi|49334121|gb|AJ651676.1|AJ651676	1
gi|49337322|gb|AJ654876.1|AJ654876	1
gi|49338335|gb|AJ655307.1|AJ655307	1
gi|49339872|gb|AJ655840.1|AJ655840	6.20172e-06
gi|49339956|gb|AJ655924.1|AJ655924	1
gi|49340050|gb|AJ656018.1|AJ656018	1
gi|49340161|gb|AJ656129.1|AJ656129	1
gi|49340161|gb|AJ656129.1|AJ656129	1
gi|49340243|gb|AJ656211.1|AJ656211	1
gi|49340283|gb|AJ656251.1|AJ656251	1
gi|49340315|gb|AJ656283.1|AJ656283	1
gi|49340352|gb|AJ656320.1|AJ656320	1
gi|49340828|gb|AJ656796.1|AJ656796	1
gi|49341171|gb|AJ657139.1|AJ657139	1
gi|49341864|gb|AJ657795.1|AJ657795	1
gi|49343019|gb|AJ658950.1|AJ658950	1
gi|49343045|gb|AJ658976.1|AJ658976	1
gi|49343069|gb|AJ659000.1|AJ659000	1
gi|49343357|gb|AJ659226.1|AJ659226	1
gi|49343483|gb|AJ659352.1|AJ659352	0.168974
gi|49343485|gb|AJ659354.1|AJ659354	1
gi|49343794|gb|AJ659663.1|AJ659663	1
gi|49349388|gb|AJ664937.1|AJ664937	1
gi|49351672|gb|AJ667221.1|AJ667221	1
gi|49352321|gb|AJ667870.1|AJ667870	1
gi|49353429|gb|AJ668975.1|AJ668975	1
gi|49412716|gb|AJ680129.1|AJ680129	1
gi|49412833|gb|AJ680246.1|AJ680246	1
gi|49414401|gb|AJ681811.1|AJ681811	1
gi|49417311|gb|AJ684721.1|AJ684721	1
gi|49417507|gb|AJ684917.1|AJ684917	1
gi|49917263|gb|AJ747102.1|AJ747102	1
gi|49917957|gb|AJ747663.1|AJ747663	1
gi|50072743|gb|AJ604725.1|AJ604725	1
gi|51303886|gb|CO937127.1|CO937127	1
gi|51303981|gb|CO937222.1|CO937222	1
gi|51303997|gb|CO937238.1|CO937238	1
gi|51304739|gb|CO937980.1|CO937980	1
gi|51304940|gb|CO938181.1|CO938181	1
gi|51305015|gb|CO938256.1|CO938256	1
gi|51305275|gb|CO938516.1|CO938516	1
gi|51305312|gb|CO938553.1|CO938553	1
gi|51305732|gb|CO938973.1|CO938973	1
gi|51306431|gb|CO939672.1|CO939672	1
gi|51307008|gb|CO940249.1|CO940249	1
gi|51307051|gb|CO940292.1|CO940292	0.829483
gi|51307084|gb|CO940325.1|CO940325	1
gi|51307136|gb|CO941917.1|CO941917	1
gi|51307331|gb|CO940568.1|CO940568	1
gi|51307655|gb|CO940892.1|CO940892	1
gi|51307655|gb|CO940892.1|CO940892	1
gi|51307784|gb|CO941021.1|CO941021	1
gi|51308151|gb|CO941388.1|CO941388	1
gi|51308172|gb|CO941409.1|CO941409	1
gi|51308575|gb|CO941812.1|CO941812	1
gi|51309060|gb|CO942301.1|CO942301	1
gi|51310178|gb|CO943419.1|CO943419	1
gi|51310181|gb|CO943422.1|CO943422	1
gi|51310250|gb|CO943491.1|CO943491	0.998538
gi|51310356|gb|CO943597.1|CO943597	1
gi|51310721|gb|CO943962.1|CO943962	1
gi|51311089|gb|CO944330.1|CO944330	1
gi|51311475|gb|CO944716.1|CO944716	1
gi|51311546|gb|CO944787.1|CO944787	0.999072
gi|51311599|gb|CO944840.1|CO944840	1
gi|51311661|gb|CO944902.1|CO944902	1
gi|51311725|gb|CO944966.1|CO944966	1
gi|51311852|gb|CO945093.1|CO945093	1
gi|51311963|gb|CO945204.1|CO945204	1
gi|51312625|gb|CO945866.1|CO945866	1
gi|51312696|gb|CO945937.1|CO945937	1
gi|51312716|gb|CO945957.1|CO945957	1
gi|51313666|gb|CO946907.1|CO946907	1
gi|51313762|gb|CO947003.1|CO947003	1
gi|51314184|gb|CO947425.1|CO947425	1
gi|51314200|gb|CO947441.1|CO947441	1
gi|51314204|gb|CO947445.1|CO947445	1
gi|51314211|gb|CO947452.1|CO947452	1
gi|51314373|gb|CO947614.1|CO947614	1
gi|51314597|gb|CO947838.1|CO947838	1
gi|51325648|gb|CO948702.1|CO948702	1
gi|51325676|gb|CO948730.1|CO948730	1
gi|51325774|gb|CO948828.1|CO948828	1
gi|51325926|gb|CO948980.1|CO948980	1
gi|51326552|gb|CO949606.1|CO949606	1
gi|51326671|gb|CO949725.1|CO949725	1
gi|51326689|gb|CO949744.1|CO949744	1
gi|51326791|gb|CO949846.1|CO949846	1
gi|51326846|gb|CO949901.1|CO949901	1
gi|51328404|gb|CO951401.1|CO951401	1
gi|51328516|gb|CO951511.1|CO951511	1
gi|51328597|gb|CO951586.1|CO951586	1
gi|51329626|gb|CO952643.1|CO952643	1
gi|51330104|gb|CO953085.1|CO953085	1
gi|51330496|gb|CO953462.1|CO953462	1
gi|51330847|gb|CO953788.1|CO953788	1
gi|51331037|gb|CO953974.1|CO953974	1
gi|51331178|gb|CO954115.1|CO954115	1
gi|51331477|gb|CO954414.1|CO954414	1
gi|51331642|gb|CO954579.1|CO954579	1
gi|51331749|gb|CO954686.1|CO954686	1
gi|51331981|gb|CO954918.1|CO954918	1
gi|51332015|gb|CO954952.1|CO954952	1
gi|51332104|gb|CO955041.1|CO955041	1
gi|51332115|gb|CO955052.1|CO955052	1
gi|51332247|gb|CO955184.1|CO955184	1
gi|51332248|gb|CO955185.1|CO955185	7.40889e-05
gi|51332622|gb|CO955559.1|CO955559	1
gi|51332662|gb|CO955599.1|CO955599	1
gi|51333486|gb|CO956423.1|CO956423	1
gi|51333556|gb|CO956493.1|CO956493	1
gi|51333654|gb|CO956591.1|CO956591	1
gi|51345649|gb|CO986382.1|CO986382	1
gi|51345696|gb|CO986429.1|CO986429	1
gi|51346059|gb|CO986785.1|CO986785	1
gi|51346524|gb|CO987250.1|CO987250	1
gi|51346539|gb|CO987265.1|CO987265	1
gi|51346569|gb|CO987295.1|CO987295	1
gi|51347343|gb|CO988069.1|CO988069	1
gi|51347443|gb|CO988169.1|CO988169	1
gi|51347528|gb|CO988254.1|CO988254	1
gi|51347584|gb|CO988310.1|CO988310	1
gi|51347718|gb|CO988444.1|CO988444	1
gi|51348592|gb|CO989318.1|CO989318	1
gi|51348886|gb|CO989612.1|CO989612	1
gi|51349041|gb|CO989767.1|CO989767	1
gi|51349225|gb|CO989951.1|CO989951	1
gi|51349228|gb|CO989954.1|CO989954	1
gi|51349919|gb|CO990645.1|CO990645	1
gi|51349978|gb|CO990704.1|CO990704	1
gi|51350188|gb|CO990914.1|CO990914	1
gi|51350318|gb|CO991044.1|CO991044	1
gi|51350393|gb|CO991119.1|CO991119	1
gi|51350602|gb|CO991328.1|CO991328	1
gi|51350770|gb|CO991496.1|CO991496	1
gi|51350881|gb|CO991607.1|CO991607	1
gi|51351118|gb|CO991844.1|CO991844	1
gi|51351176|gb|CO991902.1|CO991902	1
gi|51351271|gb|CO991997.1|CO991997	1
gi|51351878|gb|CO992604.1|CO992604	1
gi|51352019|gb|CO992745.1|CO992745	1
gi|51352428|gb|CO993154.1|CO993154	1
gi|51352488|gb|CO993214.1|CO993214	1
gi|51352575|gb|CO993301.1|CO993301	1
gi|51352677|gb|CO993403.1|CO993403	1
gi|51352786|gb|CO993512.1|CO993512	1
gi|51353185|gb|CO993911.1|CO993911	1
gi|51353200|gb|CO993926.1|CO993926	1
gi|51353712|gb|CO994438.1|CO994438	1
gi|51354036|gb|CO994762.1|CO994762	1
gi|51583680|gb|CV101516.1|CV101516	1
gi|52351077|gb|AY609482.1|	1
gi|52351193|gb|AY609598.1|	1
gi|52351264|gb|AY609696.1|	1
gi|52351466|gb|AY609896.1|	1
gi|54492670|gb|CJ005213.1|CJ005213	1
gi|54501490|gb|CJ009568.1|CJ009568	1
gi|54505371|gb|CJ011497.1|CJ011497	1
gi|54505793|gb|CJ011710.1|CJ011710	1
gi|54509138|gb|CJ013375.1|CJ013375	1
gi|54509138|gb|CJ013375.1|CJ013375	1
gi|54512106|gb|CJ014835.1|CJ014835	1
gi|54512390|gb|CJ014973.1|CJ014973	1
gi|54524918|gb|CJ021103.1|CJ021103	1
gi|54525479|gb|CJ021369.1|CJ021369	1
gi|54527090|gb|CJ022121.1|CJ022121	1
gi|54528142|gb|CJ022619.1|CJ022619	1
gi|54535478|gb|CJ026041.1|CJ026041	1
gi|54556428|gb|CJ032533.1|CJ032533	1
gi|54558101|gb|CJ034206.1|CJ034206	1
gi|54561417|gb|CJ037522.1|CJ037522	1
gi|551191|gb|L36579.1|PIGSLADRBL	0.115043
gi|551191|gb|L36579.1|PIGSLADRBL	1
gi|551191|gb|L36579.1|PIGSLADRBL	1
gi|551191|gb|L36579.1|PIGSLADRBL	1
gi|551193|gb|L36581.1|PIGSLADRBN	1
gi|55535527|gb|AY785556.1|	1
gi|556005|gb|U15194.1|SSU15194	1
gi|556005|gb|U15194.1|SSU15194	1
gi|558854|gb|U15428.1|SSU15428	1
gi|558854|gb|U15428.1|SSU15428	1
gi|559794|gb|U15423.1|SSU15423	1
gi|559794|gb|U15423.1|SSU15423	1
gi|562015|gb|U11249.1|SSU11249	1
gi|562015|gb|U11249.1|SSU11249	1
gi|562097|gb|U15966.1|SSU15966	1
gi|562097|gb|U15966.1|SSU15966	1
gi|571372|gb|U15437.1|SSU15437	1
gi|571374|gb|U15438.1|SSU15438	1
gi|571378|gb|U15446.1|SSU15446	1
gi|571378|gb|U15446.1|SSU15446	1
gi|571380|gb|U15447.1|SSU15447	1
gi|571380|gb|U15447.1|SSU15447	1
gi|571384|gb|U15449.1|SSU15449	1
gi|571384|gb|U15449.1|SSU15449	1
gi|571388|gb|U15451.1|SSU15451	1
gi|571388|gb|U15451.1|SSU15451	1
gi|571392|gb|U15453.1|SSU15453	1
gi|571392|gb|U15453.1|SSU15453	1
gi|571394|gb|U15454.1|SSU15454	1
gi|571394|gb|U15454.1|SSU15454	1
gi|571400|gb|U15457.1|SSU15457	1
gi|571400|gb|U15457.1|SSU15457	1
gi|571402|gb|U15458.1|SSU15458	1
gi|571402|gb|U15458.1|SSU15458	1
gi|571404|gb|U15459.1|SSU15459	1
gi|571404|gb|U15459.1|SSU15459	1
gi|571406|gb|U15517.1|SSU15517	1
gi|571406|gb|U15517.1|SSU15517	1
gi|571408|gb|U15518.1|SSU15518	1
gi|571408|gb|U15518.1|SSU15518	1
gi|571412|gb|U15520.1|SSU15520	1
gi|571412|gb|U15520.1|SSU15520	1
gi|571414|gb|U15521.1|SSU15521	1
gi|571414|gb|U15521.1|SSU15521	1
gi|571416|gb|U15522.1|SSU15522	1
gi|571416|gb|U15522.1|SSU15522	1
gi|571418|gb|U15523.1|SSU15523	1
gi|571418|gb|U15523.1|SSU15523	1
gi|571422|gb|U15525.1|SSU15525	1
gi|571422|gb|U15525.1|SSU15525	1
gi|58797855|gb|AJ704905.1|AJ704905	0.606734
gi|59774144|gb|DN101368.1|DN101368	1
gi|59774451|gb|DN101675.1|DN101675	1
gi|59774461|gb|DN101685.1|DN101685	1
gi|59776481|gb|DN103499.1|DN103499	1
gi|59779385|gb|DN104888.1|DN104888	1
gi|59781544|gb|DN106281.1|DN106281	1
gi|59782065|gb|DN106802.1|DN106802	1
gi|59782120|gb|DN106857.1|DN106857	1
gi|59785383|gb|DN108902.1|DN108902	1
gi|59785699|gb|DN109060.1|DN109060	0.999859
gi|59791237|gb|DN112571.1|DN112571	0
gi|59807222|gb|DN113489.1|DN113489	1
gi|59808850|gb|DN114763.1|DN114763	1
gi|59809235|gb|DN114989.1|DN114989	1
gi|59811197|gb|DN116937.1|DN116937	1
gi|59813990|gb|DN119730.1|DN119730	1
gi|59814749|gb|DN120473.1|DN120473	0.93721
gi|59816712|gb|DN122433.1|DN122433	1
gi|59819686|gb|DN125407.1|DN125407	1
gi|59820654|gb|DN126375.1|DN126375	1
gi|59821391|gb|DN127112.1|DN127112	1
gi|59822704|gb|DN128425.1|DN128425	1
gi|59823434|gb|DN129155.1|DN129155	1
gi|59823569|gb|DN129290.1|DN129290	1
gi|600706|emb|Z46916.1|	1
gi|600706|emb|Z46916.1|	1
gi|62936604|gb|CR940255.1|CR940255	1
gi|71954926|gb|BW977137.1|BW977137	1
gi|71962350|gb|BW970163.1|BW970163	1
gi|71962476|gb|BW970289.1|BW970289	1
gi|71962476|gb|BW970289.1|BW970289	1
gi|71962476|gb|BW970289.1|BW970289	1
gi|71969387|gb|BW967483.1|BW967483	1
gi|71969387|gb|BW967483.1|BW967483	1
gi|7239129|gb|AW574384.1|AW574384	1
gi|7261074|gb|AW584056.1|AW584056	1
gi|74255265|gb|BW978425.1|BW978425	1
gi|74257569|gb|BW980729.1|BW980729	1
gi|74258215|gb|BW981375.1|BW981375	0.995768
gi|74358942|gb|AJ941944.1|AJ941944	1
gi|74359284|gb|AJ942286.1|AJ942286	1
gi|74359568|gb|AJ942570.1|AJ942570	1
gi|74362210|gb|AJ945468.1|AJ945468	1
gi|74362984|gb|AJ946242.1|AJ946242	1
gi|74362984|gb|AJ946242.1|AJ946242	1
gi|74365897|gb|AJ949081.1|AJ949081	1
gi|74368294|gb|AJ951478.1|AJ951478	1
gi|74376202|gb|AJ959386.1|AJ959386	0.999952
gi|74376389|gb|AJ959573.1|AJ959573	1
gi|77590053|gb|DV224320.1|DV224320	1
gi|77590053|gb|DV224320.1|DV224320	1
gi|77593338|gb|DV226144.1|DV226144	1
gi|77598791|gb|DV229070.1|DV229070	1
gi|77600266|gb|DV229831.1|DV229831	1
gi|77600511|gb|DV229968.1|DV229968	1
gi|77600771|gb|DV230120.1|DV230120	1
gi|82920342|gb|DV904171.1|DV904171	1
gi|84122458|gb|CV868498.1|CV868498	1
gi|84123250|gb|CV869290.1|CV869290	1
gi|84126798|gb|CV872838.1|CV872838	0
gi|84127305|gb|CV873345.1|CV873345	1
gi|84128219|gb|CV874259.1|CV874259	1
[truncated: 28,506 more rows]
