# Supplementary material for: Pig immune response to general stimulus and to porcine reproductive and respiratory syndrome virus infection: a meta-analysis approach
Source: BMC Genomics. 2013 Apr 3;14:220. doi: 10.1186/1471-2164-14-220 (PMC3623894; doi:10.1186/1471-2164-14-220)
Supplement: Additional file 5: Table S5 — Clustering by co-expression analysis of the significant genes in the meta-analysis corresponding to the : A. Pig global immune response. Two clusters have been found, B. Pig specific response to PRRSV infection. Eight clusters have been found. [file 1471-2164-14-220-S5.xls]

## Sheet: Supplementary_table_co_expressi
A. Clustering by co-expression analysis of the significant genes in the meta-analysis coressponding to the "pig global immune response". Two clusters have been found											B. Clustering by co-expression analysis of the significant genes in the meta-analysis coressponding to the "pig specific response to PRRSV infection". Eight clusters have been
Genes	Groups										Genes	Groups
SRSF2	turquoise										SLA-1	turquoise
LOC100153946	turquoise										LOC100157643	turquoise
PPP2R1B	grey										CD164	turquoise
MRLC2	turquoise										LOC100514084	turquoise
LOC100522378	turquoise										LOC100525505	brown
LOC100525432	grey										LOC100511559	turquoise
LOC100514795	turquoise										LOC100156809	turquoise
LOC100520038	grey										ATXN10	turquoise
LOC100516352	grey										CFDP1	turquoise
MGST1	grey										LOC100513412	yellow
LOC100155390	turquoise										WDR26	brown
PSMB4	turquoise										LOC100517599	blue
LOC100521982	turquoise										LOC100521516	red
SDCBP	turquoise										LOC100516830	blue
WIPF1	turquoise										LOC100153352	turquoise
CAT	turquoise										LOC100154945	grey
RHOB	turquoise										LOC100513186	blue
LTA4H	grey										LOC100518227	grey
HP1BP3	turquoise										LOC100518587	blue
LOC100512932	grey										AOAH	blue
LOC100519266	turquoise										VSIG4	yellow
LOC100521722	turquoise										TLR2	yellow
LOC100523428	turquoise										CD163	yellow
LOC100480404	grey										GPNMB	turquoise
PKM2	grey										LOC100505487	blue
LOC100513076	grey										LOC100521156	blue
ITM2B	turquoise										INPP5F	red
LOC100335220	turquoise										LOC100515973	yellow
PRKAR1A	turquoise										PARM1	green
LOC100514210	turquoise										LOC100518811	turquoise
LOC100514153	turquoise										TBCB	turquoise
RPL18	turquoise										UGCG	blue
LOC608119	turquoise										TLN1	green
LOC100521968	turquoise										LOC100155051	turquoise
LOC100511267	grey										LOC100155516	turquoise
RPL6	turquoise										ARHGAP30	green
PSMB2	turquoise										LOC100522555	grey
UQCR10	turquoise										LOC100157320	turquoise
LOC100511193	turquoise										TUBB5	green
SDC2	grey										LOC100152208	turquoise
LOC100525306	turquoise										WAPAL	red
LOC100512886	turquoise										GNAS	blue
EIF4A2	turquoise										SF3A3	brown
LOC100517599	turquoise										NONO	brown
Cox5b	turquoise										TIMM23	brown
H3F3A	turquoise										SLC2A5	turquoise
COX6C	turquoise										TLR4	blue
BCLAF1	grey										FXYD5	turquoise
TSPAN31	grey										LOC100517435	turquoise
MGST3	turquoise										LOC100153696	brown
LOC100514637	turquoise										LOC100524394	blue
LOC100518227	turquoise										LOC100526140	blue
LOC100519001	turquoise										LOC100154317	brown
LOC100521013	turquoise										MKNK2	grey
IRF2BP2	grey										TSPAN31	black
RPS24	turquoise										LOC100479369	turquoise
DDX17	turquoise										LOC100514864	yellow
CCT7	turquoise										LOC100520609	brown
LOC100518846	turquoise										LOC100516343	turquoise
LOC100520876	turquoise										SLA-DRB1	blue
EMP3	grey										P4HA1	turquoise
SPCS1	turquoise										LOC100517921	black
LOC100464445	turquoise										TOLLIP	turquoise
RAP1A	turquoise										LOC100525836	grey
LOC100518336	turquoise										SLCO2B1	yellow
PYGL	turquoise										TXNRD1	blue
LOC100526241	grey										LOC100519585	turquoise
NOL7	turquoise										LOC100519277	brown
LOC100517270	turquoise										LOC100511267	black
RER1	turquoise										ARL4A	blue
LOC100525572	turquoise										LOC100155956	brown
SLA-DQB1	turquoise										LOC100515283	turquoise
EIF1B	grey										NDFIP1	turquoise
SMEK2	grey										LOC100516304	turquoise
ATF4	turquoise										LOC100525939	green
PSMB8	turquoise										LOC100519274	brown
LOC396877	grey										LOC100154430	turquoise
LOC100336285	turquoise										FH	brown
SEC14L1	turquoise										LOC100067611	turquoise
RNASE4	grey										LOC100513380	turquoise
FAU	turquoise										EIF5	blue
RPSA	turquoise										RBMS1	blue
IFITM3	grey										PLD3	turquoise
RPL3	turquoise										PSMA6	brown
HMGB1	turquoise										TMED7	turquoise
SLA-DQA1	turquoise										LOC100519091	turquoise
EIF3M	turquoise										MAPRE1	brown
MDH1	turquoise										LOC100516361	turquoise
LOC100522188	grey										LOC100525688	yellow
LOC100521960	turquoise										LOC100523550	brown
CLTA	turquoise										ODC1	blue
ATP5B	turquoise										LOC100523442	turquoise
GABARAP	turquoise										SLA-3	turquoise
LDHB	turquoise										LOC100523595	blue
LOC100514824	turquoise										DYNC1LI2	black
LOC100522394	turquoise										LOC414413	turquoise
RPS18	turquoise										LOC100520022	turquoise
TOMM20	turquoise										LOC654323	brown
SEC11A	turquoise										HIPK3	blue
USP7	turquoise										BNIP3L	turquoise
ALDH2	grey										COPB1	turquoise
RPN2	turquoise										IL8	grey
LOC100518313	turquoise										SH3GLB1	black
LOC100514516	turquoise										LOC100523052	yellow
CYFIP1	grey										PSMD11	red
SEC31A	turquoise										LOC100524500	brown
RRAGC	grey										HADH	green
DAD1	turquoise										ATP5C1	brown
ICAM-1	turquoise										LOC100522250	turquoise
LOC100335975	turquoise										LOC100525311	red
LOC100513380	turquoise										LOC100034153	blue
Hsp27	turquoise										HCG11	blue
H2AFZ	turquoise										LOC100513520	blue
LOC100154318	turquoise										LOC100523108	turquoise
LOC100063168	turquoise										LOC100515849	turquoise
RPL5	turquoise										ACADM	turquoise
TIMP2	turquoise										LOC100518284	turquoise
RPL19	turquoise										OLA1	green
RNF10	turquoise										MED13	red
LOC100525836	turquoise										PSMD6	red
LOC100511287	grey										LOC100514622	blue
LOC100152001	grey										LOC100518635	turquoise
EIF4H	turquoise										LOC100155351	turquoise
LOC100522202	turquoise										LOC100517095	red
RPL29	turquoise										PAPOLA	turquoise
EIF3L	turquoise										HIF1A	turquoise
LOC100520609	grey										EPS8	grey
LOC100468130	grey										LOC100519266	yellow
LOC100517533	turquoise										LOC100513595	blue
ARPC2	turquoise										GOT2	green
HMOX1	grey										LOC100523906	turquoise
ELOVL5	grey										OSTF1	green
NDUFB8	turquoise										LOC100067887	blue
LOC100512647	turquoise										LOC100062946	blue
LOC100521680	turquoise										CpipJ_CPIJ012185	blue
ISG15	grey										LOC100514609	turquoise
SSB	turquoise										LOC100512560	turquoise
PABPC1	turquoise										LOC100525992	turquoise
PSMC3	turquoise										MEA1	turquoise
PSME1	turquoise										LOC100158015	grey
PDIA3	turquoise										ISG15	black
PPP1CC	turquoise										GLRX	black
LOC100053778	turquoise										LOC100525697	grey
LOC100484769	turquoise										M6P/IGF2R	turquoise
PLXNC1	grey										OAZ1	brown
LOC100053197	turquoise										LOC100523801	blue
LOC100146384	turquoise										PB103351.00.0	blue
LOC100513520	turquoise										RER1	brown
LOC100513488	grey										EEF2	blue
LOC100522175	grey										LOC100511241	brown
GPX4	turquoise										CORO1A	brown
LOC100521234	turquoise										HEXA	yellow
LOC100514474	turquoise										LOC100513983	green
FBP	grey										LOC100152543	turquoise
HADHB	grey										IRF1	yellow
EIF3F	turquoise										LOC100411089	turquoise
CTSB	turquoise										TBL1XR1	turquoise
XBP1P1	turquoise										LOC100473277	turquoise
ERP29	turquoise										LOC100057882	turquoise
EEF1G	turquoise										LOC100524219	red
LOC100516385	turquoise										BCL6	brown
LOC100071636	turquoise										FOXN3	turquoise
PCMT1	grey										LOC100038019	yellow
LSM4	turquoise										LOC100515520	blue
CLU	grey										RPS18	blue
LOC100522801	turquoise										CCT7	brown
LOC100518449	grey										UBA1	turquoise
LOC100153352	turquoise										LOC100057703	turquoise
FOXP1	turquoise										LOC100056751	green
RPS3A	turquoise										LOC100481421	blue
LOC100392717	turquoise										BRP44	grey
LOC608162	turquoise										LOC414384	blue
LOC100520920	turquoise										GHITM	turquoise
LOC100153196	turquoise										VDAC1	turquoise
Nadk	grey										ATP5G1	brown
ADD3	turquoise										LOC100517228	blue
NCF1	grey										LOC100157638	turquoise
LOC100518446	turquoise										EPB41L2	turquoise
LOC100512624	turquoise										VAT1	turquoise
HSP90AA1	turquoise										LOC100447607	grey
LOC100515248	turquoise										LOC100476624	turquoise
COX4I1	turquoise										REPS1	yellow
LOC100512195	turquoise										CD47	turquoise
ANXA2	turquoise										GRB2	green
SNRPC	grey										LOC100515483	brown
MARCKS	turquoise										LYZ	brown
PPP2R5A	grey										LOC100512195	grey
SGK1	grey										LOC100520346	green
FTH1	turquoise										C10H15orf24	turquoise
C5H12orf62	turquoise										LOC100511844	turquoise
LOC100155466	grey										UGP2	turquoise
LOC100517921	turquoise										CRIP1	blue
HSPH1	grey										ESD	green
LOC100152028	grey										STAG2	brown
LOC100517624	turquoise										LOC100526122	black
LOC100051688	turquoise										LOC100154769	turquoise
FTL	turquoise										LOC100515290	turquoise
SOD1	turquoise										LOC100154318	turquoise
HSPE1	turquoise										BTG1	blue
LOC100522887	grey										EIF3CL	green
ISG12(A)	grey										CD9	yellow
HADH	turquoise										AIF1	grey
GNB2L1	turquoise										LOC100522314	turquoise
LOC100155051	grey										TIMP2	grey
FGL2	grey										GLB1	turquoise
LOC100525320	grey										LOC100516071	blue
CFDP1	turquoise										VASP	yellow
LOC100523804	turquoise										C1QC	blue
LOC100518898	turquoise										AKR1A1	turquoise
SDF4	turquoise										LOC100155504	blue
ATXN10	turquoise										CSF1R	grey
LOC100520891	turquoise										Chro.80263	black
SQRDL	turquoise										LOC100155466	yellow
LOC100059516	turquoise										CDKN1A	black
LOC100521563	grey										LOC100483558	black
NDUFB9	turquoise										ATP6V1H	turquoise
TAF10	turquoise										LOC100049692	turquoise
LOC100156392	grey										GPX1	grey
PDIA6	turquoise										LOC100071559	turquoise
LOC100524219	turquoise										CDC42	yellow
LOC100526181	turquoise										SLA-6	turquoise
YWHAZ	turquoise										MAN1A1	yellow
RPS15	turquoise										LOC100523804	brown
TPM4	turquoise										LOC100515484	yellow
TPI1	grey										LOC100517981	red
CHMP4B	turquoise										LOC100152172	brown
ASXL2	grey										C12H13orf15	blue
LOC100525204	turquoise										LOC100524158	turquoise
SERPINB1	grey										LOC100525970	blue
LOC100521516	turquoise										LOC100513998	yellow
LOC100510948	turquoise										PABPC1	yellow
LOC100513895	turquoise										LOC100520822	blue
LOC595108	turquoise										SERINC5	turquoise
CORO1A	turquoise										LOC100524321	turquoise
LGALS1	turquoise										LOC100512363	yellow
LOC100517199	turquoise										LOC100514358	brown
RPL7A	turquoise										ACSL1	brown
LOC100516520	turquoise										HIATL1	grey
LOC100513629	turquoise										PPM1B	turquoise
LOC100157302	turquoise										LOC100515992	black
LOC100511167	turquoise										LOC100520896	brown
TKT	turquoise										PTPN2	turquoise
LOC100526122	turquoise										ANXA1	grey
APOE	grey										CAPNS1	turquoise
PSMD6	grey										LOC100516940	turquoise
GBE1	grey										LOC100477729	blue
LOC100059354	grey										GRPEL1	blue
LOC100512755	turquoise										LOC100511033	brown
NUCKS1	grey										SLA-8	turquoise
LOC100517960	turquoise										LOC100514210	turquoise
LOC100518283	grey										PRDX2	blue
LOC100524487	grey										LOC100521336	blue
LOC100514907	turquoise										LOC100511312	blue
RPL27	turquoise										LOC100153668	red
RBM39	turquoise										LOC100523599	turquoise
LOC100514135	turquoise										LOC100155472	brown
KRTCAP2	grey										GNB1	turquoise
FCN2	grey										LARP1	grey
LOC100520820	turquoise										SMEK2	turquoise
LOC100474881	turquoise										LOC100517718	green
LOC100511704	turquoise										LOC100517142	turquoise
MAT2B	turquoise										ATP6V1C1	turquoise
RPL30	turquoise										LOC100521063	black
MCL1	turquoise										YWHAB	yellow
HNRNPH1	turquoise										GDI2	yellow
RPS12	turquoise										LOC100514408	turquoise
LOC100154612	turquoise										SARS	black
LOC100519040	turquoise										PRDX5	yellow
SLA-6	turquoise										LOC100153485	brown
SLA-1	turquoise										LOC100518605	turquoise
SLA-8	turquoise										FIS1	turquoise
SLA-3	grey										LOC100515356	blue
LOC100156184	turquoise										LOC100524978	grey
LOC100524833	grey										AP2M1	turquoise
LDHA	turquoise										ATP6V0B	black
ATOX1	grey										LOC100515893	blue
BZW1	turquoise										LOC100512351	turquoise
Chro.80263	grey										LOC100514983	black
LOC100517343	turquoise										LOC100516546	yellow
ACTG1	turquoise										CD81	blue
LOC100513716	grey										SOD1	brown
RAN	grey										LOC100050482	grey
ZMYND8	grey										IL18	turquoise
LOC100524238	turquoise										POLR2G	turquoise
LOC100520163	turquoise										PECI	turquoise
EEF1A1	turquoise										ERBB2IP	blue
HEXA	grey										SLC25A6	blue
PPP2CA	turquoise										LOC100156749	green
LOC100476247	grey										ARGLU1	yellow
ACTR3	turquoise										ARRB2	yellow
LOC100477834	turquoise										FBL	brown
RPS4	turquoise										LOC100521060	red
LOC100524158	grey										LPGAT1	grey
SH3BGRL3	turquoise										RBM39	blue
CD1.1	grey										APOE	turquoise
SAR1B	turquoise										LOC100515138	grey
FAM49B	turquoise										CSNK2B	turquoise
PABPN1	turquoise										SNX6	turquoise
ACADM	grey										EMP3	grey
PSMB6	turquoise										ALCAM	green
DEGS1	grey										RBM8A	blue
LOC100514084	grey										RNF19A	blue
LOC100524086	turquoise										LOC100525755	turquoise
FRYL	grey										ATOX1	turquoise
CDC42SE1	turquoise										LASP1	green
APP	turquoise										PRDX6	turquoise
LOC100518302	turquoise										LOC100513094	blue
TCTP	turquoise										LOC100425915	red
LOC100515435	turquoise										FYN	black
MRPS6	turquoise										LOC100516956	blue
LOC100513426	grey										LOC100158127	grey
USP14	grey										UBA52	grey
PCBP2	turquoise										POLR2I	turquoise
LOC100522848	turquoise										LOC100065431	green
FHL1C	turquoise										LOC100520938	brown
LOC100526170	turquoise										LOC100522249	turquoise
LOC100154022	turquoise										RPS6KA1	brown
PTGR1	grey										CGGBP1	red
SUCLG1	turquoise										FUCA1	turquoise
AKR1A1	turquoise										CCDC47	turquoise
VCAM1	turquoise										SCD	turquoise
ANXA1	turquoise										LOC100520981	grey
ITGB2	turquoise										LOC100525432	turquoise
GRN	grey										Scarb2	turquoise
LOC100524954	turquoise										RHOB	blue
CpipJ_CPIJ013113	grey										RAB11A	black
LOC100520998	turquoise										LOC100522518	turquoise
COX7C	turquoise										LOC100516584	brown
LOC100514983	grey										CAT	yellow
PSMD1	turquoise										LOC100525559	brown
NTAN1	turquoise										LOC100517199	yellow
GAPDH	turquoise										LOC100153736	turquoise
LOC100155139	turquoise										UBE2V2	blue
LOC100524249	grey										CCNI	turquoise
LOC100513094	turquoise										LOC100516677	turquoise
GP91-PHOX	grey										PFDN4	blue
HBP15/L22	turquoise										LOC100155538	turquoise
CD53	turquoise										LOC100517017	blue
LOC100154232	grey										SELS	blue
CRIP1	turquoise										PKM2	turquoise
MAF	grey										ALDH2	turquoise
LOC100515973	turquoise										LOC100514028	brown
C17H20orf43	grey										LOC100056354	grey
ARPC1B	turquoise										LOC100522775	green
LOC100475133	grey										LOC100512476	turquoise
LOC100519316	turquoise										PSMB6	turquoise
MED13	turquoise										ATP6V1E1	black
LOC100519386	turquoise										DRAM1	turquoise
LOC100512087	grey										GLO1	yellow
LOC100480073	turquoise										MYL6	blue
EIF3E	turquoise										PHYH	turquoise
LOC100517435	grey										LOC100512448	brown
UBE2I	turquoise										SRSF2	blue
RNF114	turquoise										LOC100069633	turquoise
LOC100513162	turquoise										LOC100524908	turquoise
FBL	turquoise										BCLAF1	blue
GHITM	grey										AIMP1	turquoise
RPS6	turquoise										MFSD1	turquoise
LOC100523733	turquoise										LOC100155513	yellow
FIS1	turquoise										LOC100061031	blue
LOC100515520	turquoise										LOC100525723	yellow
LOC100524842	turquoise										LOC100515580	turquoise
LOC100158127	turquoise										LOC100516670	yellow
UBE2E1	turquoise										LOC100513987	blue
TMBIM6	turquoise										PLEKHF2	blue
IL2RG	turquoise										PRKAR2A	turquoise
PB103351.00.0	grey										PRKAR1A	turquoise
ARPC5L	grey										RBBP4	turquoise
LOC100516258	grey										LOC100156879	yellow
LOC100294787	turquoise										LOC100514135	blue
PIAP	turquoise										RPS24	blue
LOC100522541	turquoise										LOC100154232	turquoise
GP22-PHOX	grey										C1QBP	brown
CS	turquoise										MTSS1	grey
PGD	grey										PSMB2	brown
LOC100154769	turquoise										EPCAM	blue
LOC396781	grey										ADD3	green
LOC100520257	turquoise										LOC100526170	grey
LOC100476030	turquoise										LOC100523428	turquoise
LOC100336172	turquoise										LOC100336172	turquoise
MKNK2	turquoise										LOC100521013	blue
CD81	turquoise										WIPF1	green
PSMD2	grey										PTPN12	red
CCNI	turquoise										TCTP	blue
CD164	turquoise										LOC100153381	brown
LOC100062946	turquoise										LOC100053778	brown
LOC100518635	grey										PPIB	blue
SLC9A3R1	turquoise										LOC100518735	turquoise
ATP5G1	turquoise										FTH1	turquoise
SNX6	turquoise										LOC100518820	brown
ATP5J	turquoise										LOC100520127	blue
ANKRD13A	grey										HIGD2A	brown
LOC100525313	turquoise										LOC100514193	red
LOC100474564	turquoise										RPL27	brown
LAMP-1	turquoise										RPL35A	blue
LOC100518972	turquoise										COX4I1	blue
LOC100517665	grey										LOC100521112	turquoise
ATP5C1	turquoise										LOC100464857	blue
LOC100479471	turquoise										LOC100480073	turquoise
LOC100152970	grey										LOC100520019	blue
PRDX4	grey										LOC100521680	blue
SLC25A6	turquoise										LOC100522678	brown
AHNAK	turquoise										SEPHS2	brown
RPS16	turquoise										TFRC	green
PRDX2	turquoise										ACTG1	blue
HNRNPK	turquoise										LOC100519811	brown
VAT1	grey										NMT1	brown
COX6A1	turquoise										LOC100480404	grey
LOC100515548	turquoise										DNAJB1	blue
FCGR3B	turquoise										LOC100519842	blue
ENO1	grey										EIF3F	blue
AP2M1	turquoise										HSPD1	green
VDAC1	turquoise										LOC100521909	turquoise
SLC2A3	grey										LOC100525935	blue
FN1	grey										LOC100465095	green
CTSZ	turquoise										MRPS10	red
EMG1	grey										LOC100519192	blue
LOC100524500	turquoise										LOC100154612	grey
LOC100473277	turquoise										LOC100463808	blue
ATP5J2	turquoise										XBP1P1	blue
LOC100521085	turquoise										LOC100516548	blue
LOC100511890	turquoise										LOC100517121	turquoise
LOC100521551	turquoise										RNF10	turquoise
ITM2C	turquoise										GNS	turquoise
COPS6	turquoise										PPP2CA	blue
TLN1	turquoise										SRSF1	brown
TRAM1	turquoise										GMFB	turquoise
NDUFB10	turquoise										LOC100153665	blue
ROD1	turquoise										ME2	brown
RNF19A	grey										SUCLG1	green
LOC100520019	grey										MRFAP1	blue
LOC100153485	turquoise										NDUFC1	brown
LOC100521028	turquoise										LOC100428624	turquoise
LOC100522090	turquoise										LOC100513716	red
RPL13A	turquoise										LOC100521593	blue
LARP1	grey										DYRK1A	blue
HIGD2A	turquoise										LOC100523315	turquoise
LOC100518269	turquoise										PGK1	turquoise
LOC414413	grey										LOC100426834	red
LOC100511619	grey										LOC100523840	turquoise
CD47	turquoise										TMEM66	grey
TUBA1B	turquoise										RPL6	blue
SRSF11	grey										LOC100520641	yellow
LOC100518703	turquoise										GBE1	turquoise
LOC100153321	turquoise										PPP4R2	red
LOC100154430	grey										LOC100521742	turquoise
HSPA5	turquoise										LOC100524487	blue
LOC100516956	turquoise										LOC100475708	blue
IGFBP7	turquoise										LOC100517270	grey
LOC100153090	turquoise										LOC100517942	red
UBE2V1	turquoise										LOC100517413	green
RPL35	turquoise										LOC100520843	green
TMSB10	turquoise										LOC100512335	turquoise
QDPR	grey										LOC100157985	grey
RIOK3	turquoise										LOC100520920	turquoise
SRSF6	grey										TCIRG1	brown
LOC100064131	turquoise										LOC100524745	green
LOC100524308	turquoise										RAC1	green
LOC722335	turquoise										LOC100156815	brown
LOC100517942	turquoise										LOC733579	grey
FBXL5	grey										PSMA5	red
P311	grey										LOC100520491	green
SNW1	turquoise										YIPF5	red
LOC100034153	grey										EPB41L3	turquoise
FH	grey										CCT5	brown
YBX1	turquoise										LOC100521690	red
LOC100466547	turquoise										MRLC2	black
LOC100516055	grey										LOC100524759	green
ARF6	grey										BZW1	red
LOC100270684	grey										LOC100522887	turquoise
CALD1	turquoise										LOC100474881	red
LOC100522899	turquoise										LOC100515069	brown
EIF3I	turquoise										LOC100516695	brown
C1QC	turquoise										LOC100056958	red
LOC100524622	grey										LOC100151800	blue
EZR	turquoise										MAP2K1	turquoise
CSTB	turquoise										ATP6V1D	turquoise
CD24	grey										LOC100520866	green
LOC100050354	turquoise										LOC100524239	yellow
LOC100520022	grey										PSMD2	brown
NONO	turquoise										LOC100152130	grey
RAP2B	turquoise										EEF1G	blue
LGALS3	grey										LOC100153196	green
LOC100519837	turquoise										YWHAQ	red
LOC100517415	turquoise										LOC100521085	blue
LOC100525935	turquoise										PRRC2C	turquoise
LOC100524934	turquoise										NCK1	black
LOC100518605	turquoise										PPP2CB	grey
MRPL20	turquoise										NPTN	grey
LOC100056751	turquoise										LOC100483270	brown
LOC100151800	grey										OGT	turquoise
LOC693392	grey										LOC100523140	turquoise
EIF4B	turquoise										RNF149	grey
LOC100513595	turquoise										LOC100519568	turquoise
LOC100521336	turquoise										FNDC3B	turquoise
LOC100512320	turquoise										SH3BP5	black
LOC100519653	grey										ATP5J	green
LOC100523875	turquoise										LOC100522175	turquoise
LOC100514408	grey										LOC100153090	turquoise
LOC100512260	grey										PCMT1	turquoise
DGCR2	turquoise										RPL23	turquoise
SSH2	grey										SUSERK3	blue
LOC100512646	turquoise										LOC100512692	blue
MFSD1	grey										LOC100519283	turquoise
LOC100522678	turquoise										DAD1	yellow
DYNLT1	turquoise										LOC100515940	blue
LOC100519568	turquoise										LOC100521183	brown
UBA1	turquoise										LOC100453532	turquoise
LOC100511071	turquoise										LOC100518030	turquoise
LOC100512306	turquoise										TIAL1	turquoise
LOC100512491	turquoise										UBXN1	red
NUDT21	grey										SLA-DMB	blue
RPL26L1	turquoise										LOC100520684	turquoise
LOC100518030	grey										LOC100512465	green
LOC100519651	turquoise										BRI3	grey
PSMC1	turquoise										LOC100521028	turquoise
LOC100511415	turquoise										LRPAP1	turquoise
LOC100514655	turquoise										LOC100518125	grey
LOC100511677	grey										LOC100514873	blue
POLR2G	grey										PSMB1	brown
MAX	turquoise										LOC100153871	red
IER5	grey										RETSAT	green
ISCA1	turquoise										LOC100520998	grey
IRF1	grey										LOC100155390	turquoise
LOC100524978	turquoise										PDIA6	blue
LOC100520684	turquoise										LOC614107	brown
DNAJC8	turquoise										POLB	turquoise
LOC100518542	turquoise										LOC100525320	turquoise
HNRNPU	turquoise										LOC100153321	green
LOC100513030	turquoise										LOC100521551	brown
LOC100521060	grey										LOC100512485	turquoise
LOC100479970	turquoise										LOC100517335	turquoise
ATP6V0B	grey										LOC100514865	red
LOC100522314	grey										DUSP1	grey
LOC100525522	grey										LOC100468130	blue
LOC100157492	grey										LOC100524707	green
HNRNPD	turquoise										TRAM1	turquoise
LOC100516861	turquoise										LOC722335	turquoise
LOC100520429	grey										EML4	turquoise
LOC478335	turquoise										LOC100521563	blue
IMPDH2	turquoise										LOC100525867	brown
LOC100514073	turquoise										LOC100482783	blue
LOC100155511	turquoise										LOC100476247	brown
RPS20	turquoise										EIF3E	blue
LOC100525048	grey										PUM2	turquoise
TRIP12	turquoise										LOC100522202	blue
LOC100154373	grey										GNB2L1	grey
MANF	grey										KIAA0247	blue
OAZ1	turquoise										LOC100523955	blue
IFI6	grey										LOC100522228	blue
EIF3K	turquoise										LOC100514386	turquoise
EIF3CL	turquoise										RPS4	blue
METTL9	turquoise										EPAS1	yellow
ERH	turquoise										TPM4	blue
RPL17	turquoise										RRAGC	turquoise
LOC100525723	turquoise										LOC100518613	blue
LOC100511312	grey										LOC100466847	brown
LOC100523801	grey										LOC100519887	yellow
LOC100511820	grey										PITPNB	grey
LOC100453532	turquoise										ZMYND11	turquoise
LOC100518811	turquoise										LOC100514399	green
ATPIF1	turquoise										LOC100516184	yellow
NDUFA13	turquoise										LOC100514172	turquoise
LOC100525083	grey										COPS4	red
EIF6	grey										LOC100516050	blue
LOC100517500	turquoise										LOC100513321	turquoise
GP36B	turquoise										EIF1B	blue
LOC100521149	turquoise										LOC100516959	turquoise
LOC100516434	turquoise										LOC100156381	blue
LOC100513998	turquoise										LOC100154081	turquoise
LOC100511783	turquoise										RAN	brown
LOC100518254	turquoise										HADHB	turquoise
RPS9	turquoise										SMPDL3A	brown
P4HB	grey										COPS5	turquoise
EIF4GI	turquoise										LOC100517960	brown
LOC100522255	grey										CBFB	brown
LOC100517095	turquoise										SQRDL	grey
PDHA1	turquoise										LOC100512320	yellow
GLTSCR2	turquoise										PRDX4	turquoise
LOC100512687	turquoise										ERP44	blue
LOC100059269	grey										LOC100513225	black
RBM8A	turquoise										LOC100522291	brown
LOC100519274	turquoise										LOC100151842	turquoise
LOC100067611	turquoise										DLD	red
STK17A	turquoise										UBE2Q1	turquoise
LOC100466847	turquoise										LAP3	turquoise
GLUD1	turquoise										LOC100051331	grey
PPDPF	grey										LOC100474564	brown
BRD2	grey										PDXK	turquoise
LOC100520312	grey										LOC100512491	blue
RABAC1	turquoise										TYROBP	yellow
GNS	grey										LOC100516861	red
SLC40A1	turquoise										LOC100513725	grey
SLA-DRB1	turquoise										LOC100510998	turquoise
LOC100446627	turquoise										LOC100515435	blue
COL1A2	grey										LOC100512994	brown
SEC61A1	grey										LOC100518269	blue
SAT1	turquoise										RPL3	blue
EIF5	turquoise										LOC100512687	brown
LOC100522136	turquoise										LOC100514263	turquoise
LOC100468471	grey										LOC100446627	turquoise
S100A6	grey										HNRNPAB	yellow
S100A11	turquoise										ZFP36	blue
LOC100055016	grey										LDHB	yellow
AD014	turquoise										LOC100154142	grey
LOC100515069	turquoise										UBE2I	yellow
MAPRE1	turquoise										LOC100053197	green
LOC100514358	turquoise										MX1	grey
LOC100514704	grey										SLC1A5	grey
LOC100522228	turquoise										RPL29	blue
ESD	turquoise										LOC100426295	red
LOC100058256	turquoise										RNPS1	brown
CSNK1G2	turquoise										NDUFB9	brown
LOC100516708	turquoise										TRIP12	turquoise
SAP18	turquoise										LOC733678	brown
PTMA	turquoise										PSMA4	red
LOC100520346	grey										H2AFY	yellow
USP10	turquoise										ERP29	turquoise
LAPTM5	turquoise										CNIH4	blue
DHX36	turquoise										RPL26L1	brown
MX1	grey										LOC100513634	turquoise
RNF13	grey										LOC100519653	turquoise
SLA-DRA	turquoise										LOC100517343	brown
XPO1	grey										LOC100520533	brown
CNIH4	grey										LOC100522203	yellow
NME2	turquoise										WTAP	blue
LOC414435	turquoise										ARPC3	brown
SLC1A5	grey										LOC100512398	blue
LOC100069310	turquoise										LOC100522801	grey
PARK7	turquoise										ATF4	blue
DYRK1A	turquoise										LOC100059269	blue
HNRNPR	turquoise										GAPDH	turquoise
LCTHIO	grey										LOC100520774	turquoise
RPS10	turquoise										PDIA3	yellow
LOC100157789	turquoise										MRPS6	turquoise
Scarb2	grey										LOC608119	brown
LOC100523429	turquoise										FABP5	turquoise
LOC100515808	grey										LOC100519262	turquoise
PPP2CB	turquoise										LOC100517041	blue
STAU1	turquoise										LOC100157302	green
LOC100512351	grey										TMEM223	yellow
ANKS3	grey										ECHS1	turquoise
S100A9	grey										LOC100518336	yellow
LOC100523550	turquoise										LOC100057010	turquoise
LOC100515992	turquoise										KLHDC2	grey
SEPT11	grey										LOC100155201	blue
LOC100511559	turquoise										PGRMC1	turquoise
LOC100525867	turquoise										LOC100294787	blue
LOC100511743	turquoise										KDELR2	blue
NDUFAB1	turquoise										LOC100480676	blue
ARGRS	turquoise										LOC100512886	turquoise
COPB1	grey										LOC100521762	brown
RNASEK	turquoise										LOC100153809	turquoise
IDH2	turquoise										RBPJ	black
LOC100521635	turquoise										RPN2	green
YWHAQ	turquoise										ETFA	brown
ATP1B1	grey										LY96	turquoise
LRP10	grey										LOC100511193	turquoise
LOC100521690	grey										LOC100519184	turquoise
IK	turquoise										LOC100514123	grey
LOC100523961	grey										SRSF11	blue
LOC100524666	grey										MSMB	turquoise
TMEM66	turquoise										PRNP	blue
LOC100526140	grey										LOC100519001	brown
LOC100153668	grey										LPHN2	turquoise
LOC100522014	grey										SPCS1	turquoise
LOC100156865	turquoise										LOC100517529	turquoise
ATP6V1E1	turquoise										LOC782177	turquoise
SH3BP5	turquoise										LOC100514474	turquoise
BRD4	turquoise										VCAM1	green
LOC100519811	turquoise										LOC100517795	brown
RAB31	turquoise										LOC100473534	red
M6PR	grey										CCNL1	blue
LOC100154486	grey										LOC100524238	turquoise
LOC100155201	grey										LOC100517640	grey
STAG2	grey										LOC100518341	green
WDR26	turquoise										LOC100520429	turquoise
LOC100517413	turquoise										LOC100424740	turquoise
LOC100515893	grey										LOC100517665	turquoise
RAB8B	turquoise										LOC100519040	turquoise
LOC100525970	turquoise										CHPT1	turquoise
TBL1X	grey										HNRNPH1	blue
LOC100524872	turquoise										MGC127989	turquoise
LOC100481421	turquoise										LOC100513902	brown
LOC784058	turquoise										RNASE4	blue
LOC100483270	turquoise										HNRNPF	blue
LOC100511787	turquoise										TUBA1B	yellow
LOC100524644	grey										ATP5A1	brown
LOC100477729	turquoise										LOC100520038	turquoise
LOC100514120	turquoise										TERF2IP	black
LOC100517321	turquoise										LOC100054991	turquoise
DDX6	turquoise										LOC100523265	blue
RPL36AL	turquoise										LOC100154555	brown
CNOT7	turquoise										XRN2	brown
LOC100154734	turquoise										LOC100518679	turquoise
SELS	grey										LOC100152970	blue
FMR1	turquoise										LOC100477834	blue
UGCG	grey										LOC100517040	blue
LOC100425496	grey										LOC100523377	blue
LOC100523300	turquoise										LOC100152491	yellow
SERF2	turquoise										PON2	green
LOC100155709	grey										ATP2A2	yellow
LOC100519192	turquoise										LOC100156865	blue
VASP	grey										LOC100484769	brown
LOC100520621	turquoise										LOC100335975	turquoise
LOC100521762	turquoise										SEP15	turquoise
LOC100513142	turquoise										DNAJA1	yellow
LOC100511241	grey										LOC100517533	yellow
LOC100522176	turquoise										LOC100525083	turquoise
LOC100512882	turquoise										LOC100154056	yellow
GNG5	turquoise										GSR	turquoise
LOC100050146	turquoise										LOC100516258	green
RPL35A	turquoise										LOC100464445	grey
LOC100479369	turquoise										LOC100523851	red
MYEOV2	turquoise										RHOA	turquoise
LOC100516393	turquoise										CS	brown
POLB	turquoise										LOC595108	blue
HNRNPUL1	turquoise										SGK1	grey
LOC100521063	turquoise										SAT1	grey
SEPN1	grey										LOC100512132	turquoise
LOC513673	turquoise										LOC100518076	turquoise
LOC100523416	turquoise										LOC100524833	turquoise
CTSD	grey										LOC100517166	turquoise
LOC100154555	turquoise										LOC100158185	brown
ANP32B	turquoise										SNW1	blue
LOC100525133	turquoise										LOC693392	brown
Pmar_PMAR023976	grey										LOC100516606	turquoise
MAN1A1	grey										LOC100514795	blue
GBP1	turquoise										LOC100154749	turquoise
CBFB	grey										LOC100154960	grey
LOC100156481	turquoise										CDC42SE1	brown
LOC100517761	turquoise										HNRNPD	brown
CDC42	turquoise										CHMP5	turquoise
LOC100514719	grey										LOC100523733	blue
ATP5L	turquoise										SEPP1	yellow
LOC100152543	grey										CLK1	blue
SH3GLB1	turquoise										PSMD1	brown
PRDX6	grey										ANXA2	grey
PSMA4	turquoise										CD24	turquoise
SF3B1	turquoise										LOC100152356	turquoise
UPP1	grey										LOC100511820	turquoise
SAMD9	grey										LOC100512981	green
LOC100516132	turquoise										EZR	blue
TBL1XR1	turquoise										LOC100521629	brown
LOC100154056	turquoise										RANBP2	grey
LOC100153696	grey										LOC100516347	turquoise
ACL	turquoise										ZC3H11A	grey
RWDD1	turquoise										LOC100518545	brown
LOC100049693	turquoise										UCHL3	blue
HSP90B1	turquoise										PSMD14	brown
UQCRB	turquoise										LOC100050146	blue
LOC100513987	turquoise										LDHA	turquoise
LOC100524759	turquoise										EIF4A2	blue
LOC100520938	turquoise										HSPH1	blue
LOC100521183	turquoise										LOC100519123	grey
IFIT3	grey										RWDD1	brown
MYL6	turquoise										FAM49B	brown
CHPT1	grey										LOC100070096	brown
CGGBP1	turquoise										EIF3M	red
HSBP1	grey										LOC100513328	turquoise
LOC100512571	turquoise										ITM2B	yellow
PA2G4	turquoise										XPOT	turquoise
CCT5	turquoise										LOC100526104	yellow
HEXB	turquoise										MRPL42	black
LOC100523520	grey										RAB8B	brown
CCT8	grey										HP1BP3	brown
LOC100518735	grey										LOC100515518	turquoise
JAK1	turquoise										DDX17	turquoise
LOC100518820	turquoise										PSME2	turquoise
RPL32	turquoise										LOC100515155	yellow
LOC100513321	turquoise										TMCO1	turquoise
LOC100520503	turquoise										LOC100468471	turquoise
LOC100515518	turquoise										SEC62	grey
CAPZA1	turquoise										HSP90AA1	brown
ZC3H11A	turquoise										MGST1	blue
LOC100521667	turquoise										LOC100511071	turquoise
LOC100513983	turquoise										SLC7A11	black
AP3D1	turquoise										LOC513673	brown
STAT3	turquoise										LOC100157190	turquoise
ZFP36	turquoise										LOC100521960	blue
LOC100519849	grey										MOSPD2	turquoise
SUSERK3	grey										PPP1CB	black
GMFB	grey										NOP58	blue
SNX2	turquoise										ITGB1	grey
LOC100516230	grey										PSMC6	red
LOC100525505	grey										LOC100516188	black
YWHAB	turquoise										LGALS3	grey
UBB	turquoise										LOC100517418	green
COX7A2	turquoise										PDCD10	blue
EPAS1	turquoise										M6PR	yellow
GOT2	turquoise										LOC783466	red
CTSH	turquoise										LOC617104	turquoise
LOC100524873	turquoise										ATP5B	yellow
YTHDF3	turquoise										RAP1B	blue
SOD2	grey										LOC100146384	blue
LOC100518016	turquoise										LOC100423191	yellow
LOC100153809	turquoise										MAT2B	turquoise
CNOT1	grey										SAMD9	turquoise
MGP	turquoise										IDE	turquoise
LOC100517228	turquoise										LOC100525313	brown
LOC100520127	turquoise										RPL5	blue
LOC100152609	turquoise										LOC100522394	turquoise
LOC100518308	grey										EEF1A1	turquoise
LOC100524242	grey										LOC478335	turquoise
LOC100515283	turquoise										LOC100511890	yellow
LOC100525311	turquoise										YBX1	brown
RPL7	turquoise										LOC100513628	turquoise
NDUFC1	turquoise										SDC2	turquoise
LOC100153381	turquoise										PPARG	grey
LOC100154945	turquoise										LOC100517810	blue
TMEM50B	grey										LOC100058188	red
LOC100511362	turquoise										PSMB4	brown
SEP15	turquoise										RPSA	blue
CSNK2B	turquoise										LOC608162	red
HBXIP	grey										LOC100516352	blue
LOC100519887	grey										ENY2	red
DBI	turquoise										RPS3A	blue
CELF2	grey										LOC100152852	red
PDLIM1	grey										PKR	red
LOC100513725	turquoise										LOC100518668	blue
ARGLU1	turquoise										RPL26	blue
LOC100524374	turquoise										SLA-DRA	blue
LOC100156344	grey										LOC100515658	blue
RPS3	turquoise										GPX4	turquoise
LOC100517017	turquoise										LOC100523571	turquoise
LOC100517869	turquoise										RPS6	blue
LOC100525669	turquoise										NCF1	turquoise
LOC100523571	turquoise										LOC100154131	blue
LOC100521405	grey										RALA	blue
PHF5A	turquoise										RNASEK	turquoise
LOC100158015	turquoise										LOC100524330	brown
CpipJ_CPIJ012185	turquoise										PPDPF	turquoise
LOC100511971	turquoise										LOC100519651	brown
LOC100514865	grey										TOMM20	blue
LOC100450154	turquoise										LOC100517147	yellow
HPRT1	turquoise										PPP1CC	green
LOC100520641	grey										ATPIF1	brown
LOC100524124	turquoise										LOC100520312	yellow
M6P/IGF2R	grey										LOC100514719	turquoise
PSMD4	turquoise										RPL7	blue
LOC100520297	turquoise										NDUFB8	green
LOC100518076	grey										LOC100064131	green
LOC100515336	turquoise										ACAT1	green
RPL11	turquoise										LOC100522541	yellow
LOC100516695	turquoise										LOC100479471	green
SDHA	turquoise										LOC100155511	yellow
LOC100525632	grey										LOC100513629	brown
ATP6AP1	turquoise										NR2E1	turquoise
SEPHS2	turquoise										LOC100517415	red
CCPG1	turquoise										ISCU	yellow
LOC100515138	turquoise										LOC100511167	blue
RPL14	turquoise										LOC100153727	brown
AIF1	turquoise										LOC100526181	brown
LOC100512335	grey										LOC100518898	brown
PRDX5	turquoise										MGST3	yellow
RBM5	turquoise										ERH	brown
ITGB1	turquoise										CUTA	turquoise
LOC100475708	grey										NME2	green
DDX18	grey										CD74	blue
LOC100515483	turquoise										NDUFA4	brown
NFKBIA	turquoise										LOC100519136	grey
LOC100513555	turquoise										GABARAP	turquoise
LASP1	turquoise										NDUFAB1	brown
LOC100512385	turquoise										UHMK1	turquoise
BRP44	turquoise										LOC100512940	blue
LOC100524745	turquoise										SDHB	green
LOC100516546	grey										RABAC1	turquoise
LOC100153871	turquoise										LOC100522848	green
SEC62	turquoise										LOC100512482	blue
GRPEL1	turquoise										SERF2	grey
HCG11	grey										LOC100524934	green
LOC733579	grey										LOC100514033	green
LOC100526104	turquoise										LOC100469060	red
CD163	turquoise										LOC100059516	turquoise
TYROBP	turquoise										SNRPC	brown
CCNG1	turquoise										SAP18	brown
FCER1G	turquoise										RAMP2	blue
ROMO1	turquoise										RPL12	blue
LOC100517475	turquoise										LOC100524873	brown
LOC100463808	grey										LOC100154408	brown
LOC100523455	grey										LOC100153350	blue
HSP70.2	grey										LOC100512306	blue
LOC100483558	turquoise										TMBIM6	turquoise
SRRT	turquoise										CD53	red
LOC100516188	turquoise										LOC100524308	green
ARPC3	turquoise										LOC100514907	blue
LOC100524330	turquoise										COX6C	brown
AP3S1	grey										MDH1	brown
PPP1CB	turquoise										LOC100524124	green
LOC100521151	grey										LOC100521722	yellow
LOC100516304	grey										MAP1LC3B	grey
UGP2	turquoise										LOC100513895	green
NPC2	turquoise										UQCRB	brown
OSTF1	turquoise										LOC616999	brown
COX6B	turquoise										LOC612968	brown
LOC100038019	turquoise										ATP1B1	yellow
LOC100514984	turquoise										DBI	brown
HIPK3	turquoise										LOC100516470	grey
H2AFY	turquoise										RPS10	blue
PIAS1	grey										LOC100513030	green
LOC100519136	turquoise										LOC100517840	blue
PITPNB	turquoise										RPL19	blue
LOC100512476	turquoise										LOC100515808	turquoise
CD9	turquoise										EIF3K	blue
TBP10	turquoise										RPL14	blue
PSMT3	grey										DAB2	grey
LOC100515633	turquoise										LOC100051688	blue
LOC100519585	turquoise										PTPLB	yellow
PAPOLA	turquoise										LOC100517160	blue
SYNGR2	grey										LOC100520297	brown
ARL4A	grey										LOC100154920	blue
MIF	turquoise										PSMT3	red
LOC100519097	turquoise										LOC100514824	blue
CDV3	grey										LOC100063421	red
SAFB	turquoise										LOC414435	turquoise
HIF1A	grey										SH3BGRL3	yellow
OST48	turquoise										LOC100157789	turquoise
HK1	grey										SR-PSOX	turquoise
COPS4	grey										LOC100521518	green
LOC100510936	turquoise										RPS3	blue
LOC100518613	grey										LOC100519334	turquoise
LOC100519842	grey										LOC100524374	turquoise
LOC100518529	grey										RPL10	blue
PSMA6	turquoise										NACA	blue
LOC100524564	grey										RPL17	blue
PUM2	turquoise										RPL18	blue
CARKD	turquoise										LOC100153480	brown
LOC100156879	grey										TMSB10	turquoise
LOC100523955	turquoise										LOC100156136	brown
LOC100523140	turquoise										LOC784058	yellow
CSF1R	grey										H3F3A	brown
LOC100510998	turquoise										LOC100517165	blue
CAPN2	turquoise										UBB	brown
LOC100512692	turquoise										PABPN1	turquoise
LOC100477400	turquoise										RPL10A	blue
LOC100517815	turquoise										ANXA4	grey
LOC100521518	grey										H2AFZ	brown
TSPO	grey										LOC100517761	turquoise
LOC100513412	turquoise										Hsp27	grey
LOC100057882	grey										LOC100518703	red
LOC100070096	turquoise										ARL6IP5	turquoise
LOC100516050	turquoise										LOC100524086	red
Sgpl1	grey										LOC100517624	turquoise
LOC100158185	turquoise										LASS2	turquoise
PTPN12	turquoise										RPL7A	blue
STAT1	grey										MANF	blue
LOC100069633	turquoise										ACL	green
LOC100517121	grey										LOC100518048	turquoise
LOC100520896	turquoise										LOC100511743	turquoise
DUSP1	turquoise										UBCH5B	brown
LOC100514028	turquoise										RPL35	blue
LOC100514050	turquoise										LOC100475408	blue
C3	grey										CORO1C	blue
LOC100515484	turquoise										LOC100155709	turquoise
LOC100524239	turquoise										LCP1	blue
LOC100517319	turquoise										LOC100523429	blue
LOC100522387	turquoise										MAP7D1	grey
LOC100468498	grey										LOC100153375	brown
CD74	turquoise										LOC100524872	blue
LOC783466	grey										LOC100516385	black
PELI1	grey										LOC100523300	blue
CHMP2A	turquoise										LOC100510936	turquoise
ARCN1	turquoise										LOC100514778	red
LOC100157122	grey										HSBP1	turquoise
GPX1	turquoise										LOC100063168	turquoise
ODC1	turquoise										ATP6AP1	turquoise
UBA52	turquoise										DYNLRB1	black
LOC100050482	grey										S100A9	yellow
LOC100067410	grey										FAU	blue
LOC100153436	turquoise										LOC100511704	blue
LOC100475124	turquoise										RPL11	blue
GLO1	turquoise										C17H20orf43	yellow
GSR	grey										LOC100521315	green
RNPS1	turquoise										LOC100519386	blue
PPP1R12A	turquoise										MARCKS	grey
ALKBH5	turquoise										HNRNPK	blue
SR-PSOX	grey										FTL	turquoise
ATP6V1A	grey										LOC100153565	turquoise
LOC100153480	turquoise										ATP5E	blue
LOC100154920	turquoise										KRTCAP2	turquoise
LOC100520866	turquoise										LOC100522020	turquoise
GNAS	turquoise										LOC100513790	red
LOC100519334	turquoise										LOC100511677	grey
NSUN2	grey										ELOVL5	turquoise
LOC100058188	turquoise										RPS15	blue
RPS7	turquoise										AD014	turquoise
TXN	turquoise										LOC100515829	grey
KARS	turquoise										LOC100515593	blue
LYZ	grey										GNAI2	grey
LOC100515940	turquoise										LOC100514935	turquoise
RPL10A	turquoise										LOC100524842	red
LOC100154749	turquoise										LOC100525355	blue
LOC710052	grey										LOC100516480	blue
HSPD1	turquoise										COX6B	brown
LOC100516347	turquoise										LOC396781	grey
LOC733678	turquoise										LOC100521151	blue
HSPCB	turquoise										HBXIP	brown
ATP5A1	turquoise										RPL36AL	blue
C1QBP	turquoise										LOC100517869	blue
LOC100335702	turquoise										PSMB10	turquoise
LOC100512835	turquoise										SLC2A3	turquoise
LOC100520245	turquoise										HSP70.2	grey
LOC100517529	turquoise										YWHAZ	brown
LOC616999	turquoise										CSTB	turquoise
PSMC6	turquoise										COX6A1	brown
LOC100514123	turquoise										NDUFA13	brown
RBMS1	turquoise										Sgpl1	turquoise
MTF2	grey										RPL30	blue
SELK	turquoise										LOC100525204	turquoise
LOC100516779	turquoise										ACTR3	brown
BTG1	turquoise										NDUFB4	turquoise
LOC100516606	turquoise										C1QA	grey
LOC100517418	grey										JKAMP	turquoise
LOC100516584	turquoise										LOC100520891	blue
NDUFB4	turquoise										ARCN1	turquoise
TUBB5	turquoise										LOC100525632	green
EIF2A	turquoise										LOC100522725	brown
ACSL4	grey										LOC100525306	turquoise
LOC100155504	grey										Cox5b	green
LOC100475408	turquoise										HBP15/L22	blue
ATP5E	turquoise										PPP2R2A	blue
PRRC2C	grey										C-FLIP	blue
RPL26	turquoise										LOC100518254	blue
LOC100515849	turquoise										LOC100270684	yellow
ECHS1	turquoise										AHNAK	grey
LOC100155351	turquoise										PSME1	turquoise
LOC100521701	grey										LOC100521642	red
LOC100053097	turquoise										ATP6V1A	turquoise
LOC100428624	turquoise										LOC100522378	blue
LOC100515499	turquoise										IFI6	turquoise
GLRX	grey										EIF4H	blue
RHOA	turquoise										UQCR10	brown
LOC100520822	grey										SF3B1	brown
HNRNPF	turquoise										C5H12orf62	green
BNIP3L	turquoise										PNPLA2	yellow
HBB	turquoise										LOC100514073	blue
CAPNS1	grey										RPS16	blue
CXCR4	turquoise										RPS9	blue
LOC100523377	grey										IL1B	grey
LOC100516343	turquoise										MIF	turquoise
LOC100523595	turquoise										LOC100520950	brown
NDUFS2	turquoise										LOC100522926	blue
LOC100512448	turquoise										LOC100071636	blue
LOC100513225	turquoise										LOC100065699	blue
LOC100520772	turquoise										ATP5J2	brown
LOC100426834	turquoise										RPS12	red
RAC1	turquoise										RPS26	blue
LOC741907	turquoise										RPS7	blue
NACA	turquoise										LOC100512624	green
LOC100505487	turquoise										RPL13A	red
LOC100067887	grey										RPS20	blue
DYNC1LI2	turquoise										LOC100512835	blue
LOC100512132	grey										COX7C	green
LOC100516668	grey										NDUFB10	green
NDUFA4	turquoise										LOC100513161	black
LOC100520703	turquoise										RPL32	blue
WBP11	grey										LOC100336259	red
LOC100517981	turquoise										SSH2	turquoise
RAB11A	grey										DHX36	red
LOC100480676	turquoise										AMBN	turquoise
LOC100523998	turquoise										LOC100475133	black
NUFIP2	grey										IL1A	blue
LOC100522926	turquoise										LOC100522238	grey
LOC100517810	turquoise										TMEM132A	turquoise
LOC100157190	turquoise										LOC100154770	blue
MAP1LC3B	turquoise										IRG6	grey
PDCD10	grey										PELI1	blue
LOC100154408	turquoise										HK3	turquoise
LOC100153064	turquoise										LOC100523810	brown
LOC100155472	turquoise										LOC100152253	blue
LOC100482783	turquoise										NPL	yellow
ATP6V1C1	turquoise										SLC30A1	grey
LOC100520950	turquoise										UTP6	turquoise
RANBP2	turquoise										LOC100514120	grey
LOC100517041	turquoise										LOC100157183	red
LOC100518587	grey										LOC100517744	turquoise
SRSF1	turquoise										LOC100513488	grey
LOC100465095	turquoise										PIAS1	red
MTPN	turquoise										LOC100445015	turquoise
CLTC	turquoise										ABCA1	black
LOC100520885	turquoise										LOC100516257	grey
LOC100513328	turquoise										LOC100523554	turquoise
LOC100515580	turquoise										LOC100513076	turquoise
LOC100514609	turquoise										PARP12	turquoise
XRN2	grey										LOC100522293	blue
LOC100515375	turquoise										SLC30A9	turquoise
TIMM23	grey										LOC100521443	yellow
ERBB2IP	turquoise										LOC100155802	yellow
LOC100062388	turquoise										BLNK	turquoise
LOC100464857	turquoise										LOC100516055	blue
LOC100514935	grey										CCL4	yellow
LOC100517160	turquoise										CDK6	turquoise
LOC100057411	turquoise										PNP	blue
LOC100517718	turquoise										LOC100152559	black
TACC1	turquoise										LOC100515954	turquoise
LAP3	grey										CYP1B1	turquoise
LOC100516484	grey										UPP1	turquoise
XPOT	grey										Etv3	blue
MORF4L1	turquoise										CARKD	turquoise
LPGAT1	grey										LOC100526085	green
LOC100523315	grey										IFITM3	grey
LOC100523081	grey										ALOX5AP	blue
LOC100523526	turquoise										FNIP2	grey
KLHDC2	turquoise										LOC100522488	turquoise
UBCH5B	turquoise										CYTH1	blue
LOC100523265	turquoise										ASXL2	turquoise
ISCU	turquoise										PPP2R1B	brown
LOC100436702	grey										LOC100524561	turquoise
MTSS1	turquoise										IK	turquoise
LOC100053021	grey										UBA2	turquoise
LOC100517165	turquoise										DYNLT1	brown
LOC100525355	turquoise										LOC100515771	turquoise
LOC100065699	turquoise										CSE1L	green
OGT	grey										GP91-PHOX	turquoise
LOC100519826	turquoise										LOC780407	grey
DEK	turquoise										TNIP1	grey
PAFAH1B1	turquoise										SC4MOL	grey
LOC100517840	turquoise										RAP1A	blue
LOC100512398	turquoise										LOC100520094	turquoise
LOC100153727	turquoise										LOC100511619	blue
RPL23	turquoise										LOC100512385	blue
APOA1	grey										LSM4	yellow
IFI30	turquoise										PAN3	turquoise
RAB18	grey										PLXNC1	turquoise
LOC100155717	turquoise										LOC100297795	green
RBBP4	turquoise										NTAN1	turquoise
LEPROT	turquoise										SRPR	turquoise
LOC100051110	turquoise										SERPINB1	green
MRFAP1	turquoise										LOC100512087	green
LOC100152491	turquoise										YY1	brown
LOC100521642	turquoise										LOC100517568	blue
PSME2	turquoise										EIF6	blue
CHMP5	turquoise										LOC100441410	blue
C1QA	turquoise										LOC100444728	brown
LOC100512511	grey										LOC100518283	turquoise
OLA1	turquoise										FMNL3	blue
LOC100512494	turquoise										LOC100515404	grey
LOC100521639	turquoise										NPC2	turquoise
MYCBP2	grey										MYCBP2	grey
GNAI2	turquoise										TACC1	green
LOC100154131	turquoise										COFILIN	brown
UBXN1	grey										SYK	turquoise
LOC612968	turquoise										LOC100520503	turquoise
GDI2	turquoise										SLA-DQA1	blue
DNAJA1	grey										CTSB	turquoise
SEPP1	turquoise										LOC100520820	red
LOC654323	turquoise										LOC100515499	brown
LOC100152130	turquoise										LRP10	turquoise
ZFAND5	turquoise										LOC100518446	turquoise
UBE2Q1	turquoise										RAB22A	yellow
LASS2	grey										AP3M1	brown
GNB1	turquoise										LOC100156964	turquoise
ZMYND11	turquoise										LOC100515919	turquoise
LOC733646	turquoise										LOC100512475	turquoise
LOC100518545	grey										RBM47	grey
NPTN	turquoise										LOC100523489	turquoise
EIF4A3	turquoise										CXCR4	brown
PSMB1	turquoise										POR	turquoise
LOC100520533	turquoise										CD86	turquoise
LOC100518668	turquoise										LOC100518846	blue
LOC100056958	turquoise										CCT8	brown
LOC100519091	turquoise										OSBPL11	blue
LOC100056354	turquoise										METTL9	turquoise
LOC100525869	turquoise										SNX2	grey
LOC100152356	grey										LTA4H	grey
LOC100525697	turquoise										LOC100514344	turquoise
CSE1L	turquoise										PLTP	grey
UTP6	grey										CDIPT	turquoise
NDFIP1	turquoise										LOC100518659	turquoise
LOC100156381	grey										LOC100517500	grey
LOC100478103	turquoise										STK17A	blue
LOC100522428	turquoise										AP1B1	turquoise
DYNLRB1	turquoise										EMG1	turquoise
RAP1B	turquoise										ENO1	turquoise
SDHB	turquoise										SLA-DQB1	blue
LOC100522203	grey										CTSD	blue
LOC100513634	turquoise										CCL8	turquoise
CPT1A	grey										LOC100524622	turquoise
LOC100516677	turquoise										LOC100156184	green
LOC100517166	turquoise										LOC100154628	blue
LOC100512940	turquoise										MAX	turquoise
LOC100154317	grey										LOC100153484	turquoise
LOC100516470	turquoise										EIF4GI	brown
LOC100521156	turquoise										LOC100518302	green
C-JUN	turquoise										MORF4L1	grey
PSMD11	turquoise										NR1H3	turquoise
HNRNPAB	turquoise										SEC31A	turquoise
IDE	grey										LOC100522794	turquoise
LOC100514399	turquoise										LOC100520680	turquoise
RPL10	turquoise										PSMC1	red
LOC100152768	grey										LOC100465615	yellow
LOC100059572	turquoise										RAB31	grey
LOC100516361	turquoise										PTGR1	green
NUDFV2	grey										LOC100516212	turquoise
LOC100522710	grey										HSP90B1	blue
AIMP1	turquoise										LOC100474273	green
LOC100447607	turquoise										LOC100156784	turquoise
VMP1	turquoise										AGA	blue
EPCAM	grey										LOC100519099	turquoise
ERP44	grey										METTL7A	yellow
LOC100469060	turquoise										LOC100514516	blue
PGK1	turquoise										LOC100153946	grey
RPL12	turquoise										HPRT1	green
SARS	turquoise										HMOX1	blue
ACTA2	turquoise										SSB	blue
PSMA5	grey										NUFIP2	blue
LOC100515290	grey										LGALS1	grey
LMNA	grey										LOC100525182	turquoise
RPS26	turquoise										LOC100525572	turquoise
RPS28	turquoise										CHMP2A	green
LOC100522725	turquoise										PLIN2	grey
C-FLIP	turquoise										LOC100156011	blue
C12H13orf15	turquoise										LOC100525694	green
IFNGR1	turquoise										LOC100512511	turquoise
SERPING1	grey										LOC100511075	turquoise
ZFAND6	grey										LOC100522875	turquoise
CIB1	turquoise										LOC100520876	turquoise
SRPR	turquoise										LOC100511655	turquoise
LOC100519184	turquoise										CDV3	grey
LOC100512805	turquoise										LOC100521639	turquoise
EEF2	turquoise										ANP32B	brown
LOC100518125	turquoise										HMGB1	yellow
LIPA	grey										PTMA	grey
CYR61	turquoise										LOC100517815	red
DRAM1	grey										LOC100512932	grey
CEBPB	grey										LOC616136	turquoise
LOC100156136	turquoise										MORC3	turquoise
NR2E1	turquoise										SMAP2	turquoise
AK2	grey										LOC100154022	blue
LOC100049692	turquoise										RAP2B	blue
PGRMC1	grey										LOC100520661	grey
C1R	turquoise										LOC100473896	blue
PPIB	turquoise										TCF7L2	green
PSAP	turquoise										HSPCB	grey
LOC100516480	turquoise										PGD	turquoise
CKB	grey										LOC100510948	turquoise
	grey										KMO	turquoise
LOC100514193	turquoise										LOC100522387	turquoise
YY1	turquoise										LOC100511415	turquoise
COFILIN	turquoise										LOC100524242	blue
LOC100423191	grey										AP3D1	grey
LOC100517147	grey										LOC100511787	red
LOC100515155	grey										LOC100520085	brown
											ROD1	brown
											SOD2	turquoise
											CNOT7	blue
											VMP1	turquoise
											LOC100157979	turquoise
											COX7A2	turquoise
											FCER1G	grey
											JAK1	turquoise
											LOC100516230	turquoise
											DRG1	brown
											UBE2V1	brown
											SEC14L1	blue
											CLTA	grey
											STAT3	green
											LOC100525048	turquoise
											LOC100511023	brown
											PSMC3	turquoise
											DDX6	red
											QIL1	turquoise
											TBC1D20	grey
											CLTC	turquoise
											LOC100521667	brown
											LOC100427817	grey
											STAU1	turquoise
											Nadk	turquoise
											LOC100523875	turquoise
											LOC100510993	yellow
											LOC100524898	grey
											TXNDC11	blue
											LCTHIO	brown
											EIF4A3	blue
											LOC100521149	turquoise
											LOC100524666	turquoise
											LOC100514704	green
											HNRNPR	brown
											EIF3L	red
											SDF4	grey
											EIF3I	brown
											NDUFA8	turquoise
											LOC100520245	brown
											NME1	green
											LOC100392717	turquoise
											COTL1	blue
											LOC100511339	turquoise
											RIOK3	grey
											CEBPB	blue
											UBR4	turquoise
											FMR1	turquoise
											OSBPL9	turquoise
											LOC100154877	blue
											LOC100523234	turquoise
											PDHA1	green
											LOC100511362	blue
											TRIB1	yellow
											LOC100153365	yellow
											DNAJC8	brown
											LOC100518225	red
											FLII	turquoise
											LOC100059572	red
											LOC100517713	red
											LCP2	green
											PICALM	blue
											RNF13	turquoise
											LOC100519097	grey
											SLA-DOA	blue
											LOC100511971	blue
											PFKFB3	turquoise
											GLTSCR2	blue
											LOC100516779	red
											LOC100521017	blue
											IL2RG	brown
											TOB1	blue
											SEPT11	grey
											LOC100521982	grey
											APP	turquoise
											LOC100518313	brown
											HSPE1	brown
											NFKBIA	grey
											MRC1L1	yellow
											TMEM189	blue
											PA2G4	brown
											SDCBP	yellow
											LOC100450154	grey
											LOC100524439	turquoise
											STAT1	turquoise
											FBP	black
											NFIL3	grey
											LOC100511783	brown
											MAP4K4	turquoise
											CTSH	turquoise
											GLUD1	turquoise
											CKB	turquoise
											LOC100525869	brown
											LOC100512647	blue
											FCN2	grey
											LOC100477400	blue
											LOC100335702	brown
											EIF4B	grey
											AMCF-II	turquoise
											APEX1	brown
											LOC100523953	turquoise
											ARG1	red
											SELK	red
											CCNG1	blue
											FCGR3B	turquoise
											GP22-PHOX	yellow
											NOL7	brown
											SAR1B	blue
											LOC100524910	red
											DNASE2	yellow
											C3	blue
											KARS	turquoise
											LOC100512755	green
											CAPN2	grey
											PYGL	turquoise
											LOC100520621	turquoise
											DDX18	brown
											MKI67	blue
											LOC100443298	blue
											SLC25A24	turquoise
											S100A11	yellow
											PDCD2	turquoise
											SRSF10	yellow
											NDUFS2	turquoise
											DEGS1	blue
											P4HB	turquoise
											CHMP4B	blue
											HEXB	green
											LOC100476824	blue
											PIGC	turquoise
											TSPO	grey
											LOC733646	turquoise
											LOC100155232	turquoise
											LOC100053021	brown
											TBP10	brown
											LOC100515756	turquoise
											LOC100468498	turquoise
											LOC100522176	brown
											LOC100466547	yellow
											LIPA	yellow
											LOC100467170	grey
											OPTN	turquoise
											NCOA7	green
											LOC100519316	blue
											SNX9	red
											LOC100156481	turquoise
											LOC100524195	blue
											LOC100524644	turquoise
											SPG20	turquoise
											LOC100523786	turquoise
											CIB1	green
											LOC100520772	blue
											UCP2	brown
											LOC100514128	grey
											LGALS9	grey
											LEPROT	turquoise
											PSMD4	brown
											COPS6	turquoise
											LAPTM5	blue
											LOC100515361	brown
											LOC100518972	brown
											LOC100515105	red
											LOC100513964	turquoise
											ROCK1	green
											LOC100523551	brown
											LOC100521735	yellow
											CCL3	turquoise
											PAFAH1B1	red
											PIAP	blue
											PIK3AP1	red
											LOC100514990	black
											LOC100513555	turquoise
											PHF5A	red
											LOC100157724	brown
											UBE2E1	red
											LOC100515375	grey
											SEC11A	red
											LAMP-1	yellow
											LOC100514050	blue
											LOC100518449	turquoise
											LOC100523961	turquoise
											LOC100152609	grey
											ZFAND5	blue
											CpipJ_CPIJ013113	blue
											LOC100517319	turquoise
											LOC100475124	turquoise
											MRPL20	brown
											ARPC1B	green
											ARGRS	turquoise
											HNRNPUL1	green
											BCCIP	green
											LOC100152028	red
											LOC100512571	turquoise
											LOC100157492	yellow
											LOC100519826	blue
											TRIAP1	turquoise
											SRSF5	blue
											LOC100512111	grey
											ICAM-1	turquoise
											MYEOV2	brown
											SMARCA4	green
											IFI30	green
											IFNGR1	grey
											ITGB2	yellow
											CXCL2	grey
											NUDT21	brown
											ACSL4	brown
											HNRNPU	yellow
											PGM1	turquoise
											SEC61A1	turquoise
											TXN	turquoise
											TKT	yellow
											S100A6	turquoise
											AK2	turquoise
											HSPA5	blue
											GRN	grey
											SYNGR2	green
											PSMC4	brown
											GSPT1	brown
											LOC100521815	turquoise
											LOC100522899	turquoise
											Pmar_PMAR023976	turquoise
											LOC100520885	green
											PCNA	blue
											TPI1	turquoise
											CAPZA1	brown
											EIF2A	turquoise
											LOC100518529	turquoise
											DPM1	red
											OAS1	grey
											ADM	grey
											RPS28	blue
											BLVRB	turquoise
											SLC31A1	grey
											MAP3K1	turquoise
											CTSZ	turquoise
											LOC100157122	turquoise
											LOC100521701	blue
											LOC100155139	brown
											SAFB	blue
											NQO1	turquoise
											LOC100415928	turquoise
											CRTAP	yellow
											RBM5	blue
											LOC100524413	turquoise
											DEK	red
											LOC100057875	turquoise
											CCR1	turquoise
											LOC100483365	brown
											LOC100521714	turquoise
											ANKRD13A	turquoise
											LOC100152768	turquoise
											SLC11A1	turquoise
											PSMB8	brown
											LOC100512805	grey
											IDH2	turquoise
											ARF6	brown
											LOC100516434	brown
											C-JUN	blue
											LOC100152073	blue
											DENND5A	turquoise
											TGFBR1	green
											YTHDC1	blue
											LOC100519837	blue
											MCL1	blue
											PANK3	blue
											LOC100523998	turquoise
											ARPC5L	brown
											LOC100515321	grey
											PCBP2	turquoise
											OST48	blue
											LOC100152698	brown
											ANXA7	blue
											LOC100525133	brown
											RNF114	turquoise
											LOC100514637	black
											LOC100517736	red
											PSAP	turquoise
											ROMO1	brown
											LOC100524564	turquoise
											LOC100518016	turquoise
											CALU	turquoise
											IER5	blue
											LOC100053097	blue
											ITM2C	grey
											ARPC2	turquoise
											GGA2	turquoise
											BRD4	blue
											AP3S1	turquoise
											LOC100155531	blue
											LOC100058256	grey
											ACAA1	green
											GP36B	blue
											SRSF6	blue
											LOC100478103	turquoise
											BMP2K	turquoise
											LOC100516393	blue
											LOC100049693	grey
											TMEM50B	green
											LOC100425496	turquoise
											BUB3	brown
											LOC100059354	yellow
											IFIT3	grey
											LOC100523081	turquoise
											LMNA	blue
											LOC100521968	red
											CCL5	turquoise
											LOC100512646	red
											PARK7	yellow
											ZMYND8	turquoise
											CYFIP1	turquoise
											LOC100432939	blue
											HK1	turquoise
											LOC100512260	turquoise
											LOC100154084	turquoise
											NSUN2	brown
											LOC100525669	blue
											ENPP1	yellow
											PLOD3	turquoise
											LOC100055016	brown
											PPP1R12A	red
											LOC100525528	grey
											LOC100521635	red
											LOC100157999	blue
											HIG2	red
											DPY30	turquoise
											LOC100153900	turquoise
											TAB2	turquoise
											GNG5	brown
											LOC100155717	blue
											NUDFV2	turquoise
											TMEM33	turquoise
											LOC100526089	blue
											LOC100523526	brown
											LOC100514984	blue
											LOC100514655	yellow
											USP14	turquoise
											LOC100038014	brown
											LOC100511567	blue
											C10orf26	turquoise
											YTHDF3	blue
											NUCKS1	turquoise
											MTPN	brown
											OAZ2	turquoise
											FBXL5	blue
											XPO1	turquoise
											ZFAND6	red
											LOC100067410	brown
											TET2	red
											FZD4	turquoise
											Rassf3	grey
											LOC100050354	blue
											LOC100522509	red
											LOC100069310	blue
											RAB18	black
											ATP5L	brown
											CELF2	turquoise
											CCPG1	turquoise
											LOC100518308	blue
											JAG1	blue
											LOC100522188	blue
											LAMP2	black
											PJA2	turquoise
											TNFAIP3	yellow
											LOC100519551	yellow
											CNOT1	turquoise
											LOC100524031	blue
											CCL2	turquoise
											SPI1	yellow
