# Supplementary material for: Pig immune response to general stimulus and to porcine reproductive and respiratory syndrome virus infection: a meta-analysis approach
Source: BMC Genomics. 2013 Apr 3;14:220. doi: 10.1186/1471-2164-14-220 (PMC3623894; doi:10.1186/1471-2164-14-220)
Supplement: Additional file 3: Table S3 — Top five affected canonical pathways during pig global immune response and pig specific response to PRRSV infection. A. Top 5 affected canonical pathways and corresponding affected genes identified with IPA for the meta-analysis of the pig global immune response. B. Top five affected canonical pathways and corresponding affected genes identified with IPA for the meta-analysis of the pig PRRSV infection. [file 1471-2164-14-220-S3.xls]

## Sheet: Sheet0
A. Top five canonical pathways and corresponding affected genes identified with IPA for the meta-analysis of the pig global immune response.
Ingenuity Canonical Pathways involved in this analysis	-log(p-value)*	Ratio**	Molecules
EIF2 Signaling	66	0.463	RPL11,RAF1,RPL22,RPL27A,MAPK1,RPS17/RPS17L,EIF4A2,EIF3C/EIF3CL,RPS23,RPS11,EIF2A,RPS7,RPS3A,MAP2K2,RPL36A/RPL36AP8,EIF3D,EIF5,RPL19,RPL8,PABPC1,RPS20,RPL3,RPL27,RPL12,RPL21,RPL23A,EIF3E,RPL37,EIF3M,RPL15,FAU,RPL10 (includes others),RPS13,RPL39 (includes EG:25347),EIF4A3,RPL35A,RPS15,RPL26L1,RPS25,RPLP1,RPL13A,EIF3K,RPSA,EIF2S3,RPL24,PPP1CC,RPS18,RPL31,RPS8,PPP1CB,RPS6,RPL14,RPL26,RPS21,EIF2S1,RPL…
Oxidative Phosphorylation	36.6	0.396	NDUFA9,UQCR11,ATP6V1C1,COX8A,ATP5L,UQCRB,NDUFB8,NDUFA1,NAD+,NDUFB10,ATP5G1,UQCRFS1,ATP5G3,ATP5J,NDUFB3,ATP5A1,ATP6V1A,PPA1,COX7C,ATP5C1,NDUFS5,ATP5B,ATP5E,ATP6V0D1,NDUFA12,CYC1,NDUFB2,COX5B (includes EG:100002384),NDUFA4,ATP6V0A4,COX7B,SDHB,ATP6V0B,COX6A1,NDUFB4,COX7A2L,ATP6AP1,NDUFA2,UQCRH,NDUFB9,ATP6V1F,NDUFC2,NDUFAB1,ATP5J2,NDUFS2,NDUFB6,ATP6V1G1,COX4I1,SDHA (includes EG:157074),NDUFC1,COX6B1,…
Regulation of eIF4 and p70S6K Signaling	29.1	0.312	RAF1,MAPK1,RPS17/RPS17L,PPP2CA,EIF4A2,PAIP2,EIF3C/EIF3CL,RPS23,EIF2A,RPS11,RPS7,RPS3A,MAP2K2,EIF3D,PABPC1,RPS20,EIF3E,EIF3M,PPP2CB,FAU,RPS13,EIF4A3,RPS15,RPS25,RPSA,EIF3K,EIF2S3,RPS18,RPS6,RPS8,RPS21,EIF2S1,RPS27,RPS16,RPS9,PPP2R2C,RPS3,ITGB1,EIF3H,EIF3F,RPS28,RPS2,RPS19,PPP2R5A,RPS12,EIF3G,RPS24,RPS10,RPS5,RPS26,EIF3I,PPP2R1B,EIF3L,RPS27A,RPS14
Mitochondrial Dysfunction	24	0.287	NDUFA9,COX8A,NDUFB8,UQCRB,NAD+,NDUFB10,PDHA1,SOD2,UQCRFS1,GPX4,ATP5J,NDUFB3,CPT1A,ATP5A1,COX7C,GSR,ATP5C1,NDUFS5,ATP5B,NDUFA12,CYC1,NDUFB2,COX5B (includes EG:100002384),NDUFA4,COX7B,SDHB,COX6A1,PRDX5,NDUFB4,PSENEN,COX7A2L,APP,NDUFA2,UQCRH,NDUFB9,PARK7,NDUFAB1,NDUFS2,NDUFB6,COX4I1,SDHA (includes EG:157074),COX7A2,COX6B1,COX17 (includes EG:10063),COX6C,NDUFS3,NDUFA13,FIS1 (includes EG:288584),CAT,C…
mTOR Signaling	22.9	0.261	MAPK1,RPS17/RPS17L,PPP2CA,EIF4A2,EIF3C/EIF3CL,RPS23,RPS11,RPS7,RPS3A,RHOB,EIF3D,EIF4B,RPS20,RHEB,RAC1,EIF3E,EIF3M,PPP2CB,FAU,RPS13,RHOA,EIF4A3,RPS15,RPS25,RPSA,EIF3K,RPS18,RPS6,RPS8,HIF1A,RPS21,HMOX1,RPS27,RPS16,RPS9,PPP2R2C,RPS3,EIF3H,RHOC,EIF3F,RPS28,RPS2,RPS19,PPP2R5A,RPS12,RPS24,EIF3G,RPS10,RPS5,RPS26,EIF3I,PPP2R1B,EIF3L,RPS27A,RPS14
* probability that a canonical pathway is involved in the analysis
**: number of genes in this list involved in a certain canonical pathway /number of genes in IPA database involved in the same canonical pathway
B. Top five canonical pathways and corresponding affected genes identified with IPA for the meta-analysis of the pig specific response to PRRSV.
Ingenuity Canonical Pathways	-log(p-value)*	Ratio**	Molecules
TREM1 Signaling	5.78	0.152	TLR2,IL8,TLR4,IL18 (includes EG:16173),CCL2,GRB2,CD86,IL1B,CD83,CCL3
Role of Hypercytokinemia/hyperchemokinemia in the Pathogenesis of Influenza	5.71	0.205	CCR1,IL8,IL1A,IL18 (includes EG:16173),CCL4,CCL2,IL1B,CCL5,CCL3
Toll-like Receptor Signaling	5.3	0.164	TLR2,TLR4,LY96 (includes EG:17087),TOLLIP,JUN,MAP3K1,TAB2,MAP4K4,EIF2AK2
Communication between Innate and Adaptive Immune Cells	5.28	0.11	TLR2,IL8,TLR4,IL1A,IL18 (includes EG:16173),CCL4,HLA-E,CD86,IL1B,CD83,CCL5,CCL3
Glucocorticoid Receptor Signaling	4.98	0.0714	IL8,TGFBR1,GRB2,MED1 (includes EG:19014),MAP3K1,GTF2E2,CCL5,TAF7,MNAT1,CCL3,HSPA2,SMARCA4,NCOA3,JUN,CCL2,POLR2E,CDKN1A,PTGES3,IL1B,MAP2K1,POLR2I
* probability that a canonical pathway is involved in the analysis
** number of genes in this list involved in a certain canonical pathway /number of genes in IPA database involved in the same canonical pathway
