# Supplementary material for: Pig immune response to general stimulus and to porcine reproductive and respiratory syndrome virus infection: a meta-analysis approach
Source: BMC Genomics. 2013 Apr 3;14:220. doi: 10.1186/1471-2164-14-220 (PMC3623894; doi:10.1186/1471-2164-14-220)
Supplement: Additional file 4: Table S4 — Top five affected biological function “Molecular and cellular Functions” and corresponding affected genes for pig global immune response and pig specific response to PRRSV infection. A. Top five affected biological function for pig global immune response. B. Top five affected biological function for pig specific immune response to PRRSV infection. [file 1471-2164-14-220-S4.xls]

## Sheet: Sheet0
A. Top five affected biological function in pig global immune response
Category	Functions Annotation	p-Value	Molecules	Number of Molecules
Cell Death	cell death	1.01e-24	ACP1 (includes EG:11431),ACSL4,ADD3,ADH5 (includes EG:11532),AIF1 (includes EG:11629),AIMP1,ALDOA,ANXA1,ANXA2,ANXA5,APOA1,APOE,APP,ARF6,ARMC10,ATF4,ATG3 (includes EG:171415),ATP5A1,ATP5H,ATP6AP1,ATP6AP2,ATPIF1,B2M,BAG1,BANF1,BCLAF1,BDNF,BNIP3L,BRD2,BRD4,BTG1,C1QA,C1QBP,CACYBP,CALM1 (includes others),CAPN2,CAPNS1,CAPRIN1,CAT,CBFB,CCNG1,CCNI,CCT2,CCT3,CCT4,CCT5,CCT6A,CCT7,CCT8,CD24,CD47,CD53,CD74,C…	377
Cellular Growth and Proliferation	growth of cells	7.31e-20	ACP1 (includes EG:11431),ACTG1,ACTN1,AFF1,AIF1 (includes EG:11629),AIMP1,AK2,ANXA1,ANXA2,ARF1,ARMC10,ATF4,ATP5A1,ATP5B,ATP5G1,ATP6V0D1,B2M,BAG1,BDNF,BRD4,BRK1,BTG1,CALM1 (includes others),CAPNS1,CAPZA1,CAT,CCNG1,CCNI,CCT2,CCT3,CCT5,CCT7,CD151,CD163,CD164,CD63,CDC42,CEBPB (includes EG:1051),CEBPD,CLU,COL1A2,COPE,COPS6,CORO1A,COX17 (includes EG:10063),CSE1L,CSF1R,CSNK1A1,CSNK2A1,CSNK2B,CTNNB1,CTSB,…	228
Protein Synthesis	translation of protein	1.04e-17	APP,CNBP,CNOT7,DDX6,DHX9,EEF1A1,EIF2A,EIF2S1,EIF2S3,EIF3C/EIF3CL,EIF3D,EIF3E,EIF3F,EIF3G,EIF3H,EIF3I,EIF3K,EIF3L,EIF4A2,EIF4A3,EIF4B,EIF4H,EIF5,FMR1,FN1,GNB2L1,HNRNPK,HSPA5,HSPB1,ITGB1,NACA,NDUFA13,PAIP2,RBM3,RPL17,RPL23,RPL24,RPL27A,RPS14,RPS3,RPS3A,RPS5,RPS6,RPS9,RRBP1,SARS,SSB,ZFP36,ZFP36L1	49
RNA Post-Transcriptional Modification	processing of RNA	5.79e-17	APP,CDC42,CELF1,CELF2,DDX17,FBL,HBB,HNRNPA0,HNRNPA1,HNRNPD,HNRNPF,HNRNPH1,HNRNPK,HNRNPM,HNRNPR,HNRNPU,HNRNPUL1,HNRPDL,MBNL1,NPM1,NUDT21,PABPC1,PABPN1,PHF5A,RBM3,RBM39,RBM5,RBMS1,RNPS1,RPL11,RPL14,RPL26,RPL35A,RPL5,RPL7,RPS15,RPS16,RPS17/RPS17L,RPS19,RPS24,RPS28,RPS6,RPS7,SAFB,SARS,SF3B1,SNRPC,SNRPD1,SNW1,SRSF1,SRSF11,SRSF2,SRSF3,SRSF6,SSB,TRA2B,WBP11,XRN2	58
Gene Expression	expression of mRNA	7.42e-17	APP,CD47,EIF2A,EIF2S1,EIF2S3,EIF3C/EIF3CL,EIF3D,EIF3E,EIF3F,EIF3G,EIF3H,EIF3I,EIF3K,EIF3L,EIF4A2,EIF4A3,EIF4B,EIF4H,EIF5,FMR1,GNB2L1,HIPK3,HMGB1,HSPB1,IRF1 (includes EG:16362),JAK1,MAX,NACA,NDUFA13,PAIP2,PFN1,RBM3,RPL17,RPL23,RPL24,RPL27A,RPS14,RPS3A,RPS5,RPS9,RRBP1,SARS,STAT1,ZFP36L1	44
B. Top five affected biological function in pig specific immune response to PRRSV infection
Category	Functions Annotation	p-Value	Molecules	Number of molecules
Cellular Growth and Proliferation	proliferation of cells	2.8e-08	ACAT1,ADM,AMBN,ANXA11,ANXA7,APEX1,ARG1,ASAH1,B3GNT2,B4GALT1,BCL6,BHLHE40,BIRC2,BLNK,BLOC1S2,BUB3 (includes EG:12237),CASP3,CCL2,CCL24,CCL3,CCL4,CCL5,CCR1,CD83,CD86,CDK6,CDKN1A,CFL1,CFLAR,CLK1,COPS5,CRKL,CSDA,CXCL16,CXCL2,CXCL5,CYBB,DAB2,EIF2AK2,EIF4EBP1,EPS15,EPS8,ERAP1,ERO1L,ETV3,EWSR1,FABP3,FABP5,FIP1L1,FKBP1A,FNDC3B,FYN,GLUL,GPNMB,GRB2,HCK,HDAC1,HK2,HLA-E,HNRNPA2B1,IER3,IGF2R,IL18 (includes EG…	135
Cell Death	apoptosis	1.32e-06	AARS,ABCA1,ADM,ALCAM,ANXA11,ANXA7,APEX1,ARG1,ARRB2,ASAH1,B4GALT1,B4GALT5,BCAP31,BCL6,BHLHE40,BIRC2,BLNK,BLOC1S2,CASP3,CASP4,CCDC47,CCL3,CCL4,CCL5,CDK6,CDKN1A,CFLAR,COPS5,CREM,CSDA,CTSL1,CXCL2,CYBB,DAB2,DNAJB1,DNASE2,EEF1D,EIF2AK2,EIF4EBP1,EMILIN2,ETHE1,EWSR1,FAM162A,FIP1L1,FKBP1A,FYN,GLIPR1,HCK,HDAC1,HK2,HSPA2,IER3,IGF2R,IL18 (includes EG:16173),IL1A,IL1B,IL8,JAG1,JTB,JUN,KLF10,LGALS9,LRPAP1,MAP2…	124
Cellular Movement	infiltration of granulocytes	3.75e-06	ADM,ALOX5AP,B4GALT1,CCL3,CCL4,CCL5,CCR1,CXCL2,IL18 (includes EG:16173),IL1A,IL1B,IL8,NQO1,PF4,PPBP,TLR2,TLR4,TNFAIP3	18
Cell-To-Cell Signaling and Interaction	adhesion of monocytes	4.2e-06	CCL5,IL1A,IL1B,IL8,LCP1,PPARG,ROCK1,TLR2,VAV1	9
Gene Expression	binding of DNA	7.25e-06	ANXA7,APEX1,CDKN1A,CFL1,CFLAR,COPS5,CREM,CSDA,DNAJB1,ETV3,HCK,HDAC1,IER3,IL18 (includes EG:16173),IL1A,IL1B,IL8,JUN,LCP2,MAP2K1,MAP3K1,MED1 (includes EG:19014),NFKBIZ,NME1 (includes EG:18102),NR1H3,OAS1,PCNA,POR,PPARG,RASSF1,RBPJ,SP100,SPI1 (includes EG:20375),TCF7L2,TGFBR1,TNFAIP3,TXNRD1,VAV1,WTAP	39
