# Supplementary material for: Pig immune response to general stimulus and to porcine reproductive and respiratory syndrome virus infection: a meta-analysis approach
Source: BMC Genomics. 2013 Apr 3;14:220. doi: 10.1186/1471-2164-14-220 (PMC3623894; doi:10.1186/1471-2164-14-220)
Supplement: Additional file 9: Table S7 — Significant probes in pig response to PRRSV infection. A. Significant probes in pig response to PRRSV infection and their corresponding p-values from Pointillist output, B. Probes significantly involved in pig response to PRRSV infection and their mapping into Iowa Porcine Assembly, C. Genes significantly involved in pig response to PRRSV infection and their mapping into Ingenuity pathways Analysis (IPA). [file 1471-2164-14-220-S9.xls]

## Sheet: Probes_in_PRRSV_infection
A. Significant probes in pig response to PRRSV infection and their corresponding p-values from Pointillist output			B. Probes significantly involved in pig response to PRRSV infection and their mapping into Iowa Porcine Assembly					C. Genes significantly involved in pig response to PRRSV infection and their mapping into Ingenuity pathways Analysis (IPA)
element	p-value		Symbols	IPA annotation				Symbol
ITC.100.1	0.0604311		SLA-1	MHC class I antigen 1				AARS
ITC.102.3	0.0577421		LOC100157643	rho GTPase-activating protein 18-like				ABCA1
ITC.1113.1	0.0264235		CD164	CD164 molecule sialomucin				ACAA1
ITC.1130.2	0.0204941		LOC100514084	maspardin-like				ACADM
ITC.11368.1	0.0516744		LOC100525505	dual specificity mitogen-activated protein kinase kinase 2-like				ACAT1
ITC.12.2	0.0398305		LOC100511559	LIM and senescent cell antigen-like-containing domain protein 1-like				ACER1
ITC.1214.1	0.015489		LOC100156809	phosphatidylserine synthase 1-like				ACLY
ITC.1228.1	0.0571555		ATXN10	ataxin 10				ACP1
ITC.127.2	0.0583685		CFDP1	craniofacial development protein 1				ACSL1
ITC.1306.2	0.0327641		LOC100513412	alpha-actinin-1-like				ACSL4
ITC.1387.1	0.0570229		WDR26	WD repeat domain 26				ACSL5
ITC.148.1	0.0460814		LOC100517599	WW domain-containing adapter protein with coiled-coil-like				ACTG1
ITC.1504.3	0.0210827		LOC100521516	zinc finger protein 207-like				ACTN1
ITC.1588.1	0.0496779		LOC100516830	ras association domain-containing protein 1-like				ACTR10
ITC.1698.1	0.040862		LOC100153352	cytoplasmic dynein 1 intermediate chain 2-like				ACTR3
ITC.19.1	0.0163006		LOC100154945	ribosome receptor				ADD3
ITC.19481.1	0.0469375		LOC100513186	NSFL1 cofactor p47-like				ADH5
ITC.19646.1	0.0545149		LOC100518227	transcription factor MafB-like				ADM
ITC.1965.1	0.0533651		LOC100518587	DNA topoisomerase 1-like				AFF4
ITC.20440.1	0.0605685		AOAH	acyloxyacyl hydrolase (neutrophil)				AGA
ITC.205.1	0.0394124		VSIG4	V-set and immunoglobulin domain containing 4				AGFG1
ITC.2063.1	0.0281623		TLR2	toll-like receptor 2				AHNAK
ITC.218.1	0.0421532		CD163	CD163 molecule				AHSA2
ITC.230.1	0.0559623		GPNMB	glycoprotein (transmembrane) nmb				AIF1
ITC.23917.1	0.0599134		LOC100505487	hypothetical LOC100505487				AIMP1
ITC.266.1	0.0381248		LOC100521156	polyubiquitin-C-like				AK2
ITC.270.1	0.0495386		INPP5F	inositol polyphosphate-5-phosphatase F				AKR1A1
ITC.330.1	0.0497833		LOC100515973	glia maturation factor gamma-like				ALCAM
ITC.347.4	0.0369505		PARM1	prostate androgen-regulated mucin-like protein 1				ALDH2
ITC.371.1	0.0470085		LOC100518811	v-type proton ATPase subunit F-like				ALDH9A1
ITC.4168.1	0.0263717		TBCB	tubulin-folding cofactor B-like				ALKBH6
ITC.445.1	0.0578438		UGCG	UDP-glucose ceramide glucosyltransferase				ALOX5AP
ITC.45.1	0.0610094		TLN1	talin 1				AMBN
ITC.458.1	0.0513603		LOC100155051	hypothetical LOC100155051				ANKRD13A
ITC.487.1	0.0515758		LOC100155516	KIAA0856 protein				ANO6
ITC.5.4	0.0541408		ARHGAP30	Rho GTPase activating protein 30				ANP32B
ITC.5164.1	0.033232		LOC100522555	abhydrolase domain-containing protein FAM108C1-like				ANXA1
ITC.517.1	0.0389145		LOC100157320	RING finger protein 39-like				ANXA11
ITC.54.2	0.015297		TUBB5	tubulin beta 5				ANXA2
ITC.549.2	0.0201442		LOC100152208	CLN5				ANXA4
ITC.567.1	0.0594777		WAPAL	wings apart-like homolog (Drosophila)				ANXA5
ITC.606.1	0.031793		GNAS	GNAS complex locus				ANXA7
ITC.627.1	0.032893		SF3A3	splicing factor 3a subunit 3 60kDa				AOAH
ITC.696.1	0.0365052		NONO	non-POU domain containing octamer-binding				AP1B1
ITC.7103.1	0.0523918		TIMM23	translocase of inner mitochondrial membrane 23 homolog (yeast)				AP1S2
ITC.87.4	0.00957385		SLC2A5	solute carrier family 2 (facilitated glucose/fructose transporter) member 5				AP2B1
ITC.938.1	0.0612881		TLR4	toll-like receptor 4				AP2M1
ITC.97.2	0.0542267		FXYD5	FXYD domain containing ion transport regulator 5				AP2S1
ITC.S1.167	0.0250171		LOC100517435	casein kinase II subunit alpha-like				AP3D1
ITC.S1.1703	0.0186621		LOC100153696	histone H2A type 1-like				AP3M1
ITC.S1.1899	0.0096632		LOC100524394	26S proteasome non-ATPase regulatory subunit 12-like				AP3S1
ITC.S1.2061	0.0527311		LOC100526140	signal peptidase complex subunit 3-like				APEX1
ITC.S1.214	0.0180776		LOC100154317	CCT3 protein				APOE
ITC.S1.2536	0.0269923		MKNK2	MAP kinase interacting serine/threonine kinase 2				APP
ITC.S1.3045	0.0450937		TSPAN31	tetraspanin 31				ARCN1
ITC.S1.494	0.0581894		LOC100479369	bolA-like protein 2-like				ARF1
ITC.S1.718	0.0543353		LOC100514864	basic leucine zipper and W2 domain-containing protein 2-like				ARF4
ITC.S1.754	0.051005		LOC100520609	t-complex protein 1 subunit zeta-like				ARF6
ITC.S1.755	0.0421208		LOC100516343	nuclear factor erythroid 2-related factor 2-like				ARG1
ITC.S1.80	0.00645588		SLA-DRB1	MHC class II histocompatibility antigen SLA-DRB1				ARGLU1
ITC.S1.829	0.045249		P4HA1	prolyl 4-hydroxylase alpha polypeptide I				ARHGAP18
ITC.S1.85	0.0423247		LOC100517921	serine incorporator 1-like				ARHGAP30
ITC.S10.1545	0.0434486		TOLLIP	toll interacting protein				ARHGDIB
ITC.S10.1603	0.0607043		LOC100525836	glutaminyl-tRNA synthetase-like				ARL1
ITC.S10.1606	0.0451386		SLCO2B1	solute carrier organic anion transporter family member 2B1				ARL4A
ITC.S10.171	0.00375895		TXNRD1	thioredoxin reductase 1				Arl6ip1
ITC.S10.1758	0.0153087		LOC100519585	v-type proton ATPase subunit G 1-like				ARL6IP5
ITC.S10.208	0.0530345		LOC100519277	hypothetical LOC100519277				ARL6IP6
ITC.S10.2126	0.0531217		LOC100511267	interferon-induced protein 44-like				ARL8B
ITC.S10.2368	0.0112931		ARL4A	ADP-ribosylation factor-like 4A				ARMC10
ITC.S10.244	0.0595061		LOC100155956	unactive progesterone receptor 23 kD				ARPC1B
ITC.S10.2459	0.0408667		LOC100515283	ganglioside GM2 activator-like				ARPC2
ITC.S10.2462	0.0548251		NDFIP1	Nedd4 family interacting protein 1				ARPC3
ITC.S10.2589	0.0364253		LOC100516304	protein-glutamine gamma-glutamyltransferase 2-like				ARPC4
ITC.S10.2628	0.0599884		LOC100525939	methylosome subunit pICln-like				ARPC5L
ITC.S10.2648	0.0599952		LOC100519274	raftlin-like				ARPP19
ITC.S10.2746	0.0242089		LOC100154430	putative NFkB activating protein				ARRB2
ITC.S10.2817	0.0425335		FH	fumarate hydratase				ASAH1
ITC.S10.2836	0.0294331		LOC100067611	similar to ras-related protein rab-14				ASXL2
ITC.S10.2849	0.0257351		LOC100513380	vacuolar protein sorting-associated protein 29-like				ATF4
ITC.S10.286	0.0495587		EIF5	eukaryotic translation initiation factor 5				ATG3
ITC.S10.30	0.0436732		RBMS1	RNA binding motif single stranded interacting protein 1				ATOX1
ITC.S10.3086	0.0214318		PLD3	phospholipase D family member 3				ATP1B1
ITC.S10.3117	0.0459135		PSMA6	proteasome (prosome macropain) subunit alpha type 6				ATP2A2
ITC.S10.3301	0.0229199		TMED7	transmembrane emp24 protein transport domain containing 7				Atp5a1
ITC.S10.338	0.0370541		LOC100519091	dynactin subunit 2-like				ATP5B
ITC.S10.3436	0.0605538		MAPRE1	microtubule-associated protein RP/EB family member 1				ATP5C1
ITC.S10.354	0.055078		LOC100516361	UPF0458 protein C7orf42-like				ATP5E
ITC.S10.424	0.05505		LOC100525688	uncharacterized methyltransferase WBSCR22-like				ATP5F1
ITC.S10.430	0.0204624		LOC100523550	protein LYRIC-like				Atp5g1
ITC.S10.58	0.0395827		ODC1	ornithine decarboxylase 1				ATP5G3
ITC.S10.623	0.00842623		LOC100523442	adaptin ear-binding coat-associated protein 2-like				ATP5H
ITC.S10.633	0.030879		SLA-3	MHC class I antigen 3				ATP5J
ITC.S10.640	0.0322626		LOC100523595	matrin-3-like				ATP5J2
ITC.S10.684	0.0558658		DYNC1LI2	dynein cytoplasmic 1 light intermediate chain 2				ATP5L
ITC.S10.7	0.0073368		LOC414413	puromycin sensitive aminopeptidase				ATP6AP1
ITC.S10.724	0.0511706		LOC100520022	n-acylneuraminate cytidylyltransferase-like				ATP6AP2
ITC.S10.85	0.0323214		LOC654323	FKBP1A-like				ATP6V0B
ITC.S100.27	0.00560276		HIPK3	homeodomain interacting protein kinase 3				ATP6V0C
ITC.S106.27	0.000678798		BNIP3L	BCL2/adenovirus E1B 19kDa interacting protein 3-like				Atp6v0d1
ITC.S107.59	0.012984		COPB1	coatomer protein complex subunit beta 1				ATP6V0E1
ITC.S11.1274	0.0392456		IL8	interleukin 8				ATP6V1A
ITC.S11.1484	0.055974		SH3GLB1	SH3-domain GRB2-like endophilin B1				ATP6V1B2
ITC.S11.21	0.0311847		LOC100523052	CDC42 small effector protein 2-like				ATP6V1C1
ITC.S11.2345	0.0196222		PSMD11	proteasome (prosome macropain) 26S subunit non-ATPase 11				ATP6V1D
ITC.S11.2690	0.0486431		LOC100524500	hypothetical protein LOC100524500				ATP6V1E1
ITC.S11.4691	0.0512531		HADH	hydroxyacyl-CoA dehydrogenase				ATP6V1F
ITC.S11.4713	0.0485879		ATP5C1	ATP synthase H+ transporting mitochondrial F1 complex gamma polypeptide 1				ATP6V1H
ITC.S11.5259	0.0577498		LOC100522250	activator of 90 kDa heat shock protein ATPase homolog 2-like				ATPIF1
ITC.S11.5397	0.00715842		LOC100525311	Golgi phosphoprotein 3-like				ATXN10
ITC.S11.78	0.0395873		LOC100034153	heterogeneous nuclear ribonucleoprotein A1				Atxn7l3b
ITC.S112.4	0.0520236		HCG11	HLA complex group 11				B2M
ITC.S116.49	0.0399748		LOC100513520	40S ribosomal protein S13-like				B3GNT2
ITC.S116.8	0.00887492		LOC100523108	ubiquitin-protein ligase E3A-like				B4GALT1
ITC.S12.1231	0.00489742		LOC100515849	ATP-dependent metalloprotease YME1L1-like				B4GALT5
ITC.S12.135	0.0438693		ACADM	acyl-CoA dehydrogenase C-4 to C-12 straight chain				Bag1
ITC.S12.144	0.0418166		LOC100518284	hypothetical LOC100518284				BANF1
ITC.S12.1642	0.00583427		OLA1	Obg-like ATPase 1				BCAP31
ITC.S12.1969	0.013122		MED13	mediator complex subunit 13				BCCIP
ITC.S12.2224	0.0608897		PSMD6	proteasome (prosome macropain) 26S subunit non-ATPase 6				BCL6
ITC.S12.2245	0.0474081		LOC100514622	prefoldin subunit 3-like				BCLAF1
ITC.S12.2252	0.016057		LOC100518635	uncharacterized protein C6orf72 homolog				BHLHE40
ITC.S12.226	0.0182211		LOC100155351	RAB5-interacting protein				BIRC2
ITC.S12.2534	0.058356		LOC100517095	methionine aminopeptidase 2-like				BLNK
ITC.S12.285	0.0349448		PAPOLA	poly(A) polymerase alpha				BLOC1S2
ITC.S12.330	0.0574574		HIF1A	hypoxia inducible factor 1 alpha subunit (basic helix-loop-helix transcription factor)				BLVRB
ITC.S12.47	0.0416153		EPS8	epidermal growth factor receptor pathway substrate 8				BMP2K
ITC.S12.640	0.0377193		LOC100519266	calcyclin-binding protein-like				BNIP3L
ITC.S12.643	0.0243824		LOC100513595	hypothetical LOC100513595				BOLA2
ITC.S12.715	0.055763		GOT2	glutamic-oxaloacetic transaminase 2 mitochondrial (aspartate aminotransferase 2)				BRD4
ITC.S12.770	0.0300917		LOC100523906	probable alpha-ketoglutarate-dependent dioxygenase ABH6-like				BRI3
ITC.S121.20	0.00423951		OSTF1	osteoclast stimulating factor 1				BRK1
ITC.S126.19	0.00601426		LOC100067887	similar to splicing factor arginine/serine-rich 10 (transformer 2 homolog Drosophila)				BROX
ITC.S13.1068	0.0136308		LOC100062946	similar to S-phase kinase-associated protein 1A (p19A)				BRP44
ITC.S13.1080	0.0240767		CpipJ_CPIJ012185	hypothetical protein				BTF3
ITC.S13.1119	0.0415123		LOC100514609	pleckstrin homology domain-containing family B member 2-like				BTG1
ITC.S13.1219	0.0414006		LOC100512560	hypothetical LOC100512560				BTG3
ITC.S13.1422	0.0553448		LOC100525992	anoctamin-6-like				BUB3
ITC.S13.1437	0.0232598		MEA1	male-enhanced antigen 1				BUD31
ITC.S13.144	0.0594792		LOC100158015	transmembrane trafficking protein				BZW1
ITC.S13.1632	0.0391042		ISG15	ISG15 ubiquitin-like modifier				BZW2
ITC.S13.1633	0.0540933		GLRX	glutaredoxin (thioltransferase)				C10orf26
ITC.S13.1950	0.00808856		LOC100525697	alpha-N-acetylgalactosaminidase-like				C11orf10
ITC.S13.233	0.0451679		M6P/IGF2R	mannose-6-phosphate/insulin-like growth factor II receptor				C11orf96
ITC.S13.304	0.031121		OAZ1	ornithine decarboxylase antizyme 1				Rgc32
ITC.S13.346	0.0426688		LOC100523801	serine/arginine-rich splicing factor 3-like				D230037D09Rik
ITC.S13.46	0.0509667		PB103351.00.0	hypothetical protein				C17orf61
ITC.S13.613	0.0170131		RER1	RER1 retention in endoplasmic reticulum 1 homolog (S. cerevisiae)				C19orf70
ITC.S13.818	0.0301235		EEF2	eukaryotic translation elongation factor 2				C1QA
ITC.S13.828	0.0380708		LOC100511241	DNA-directed RNA polymerases I II and III subunit RPABC5-like				C1QB
ITC.S13.885	0.0423793		CORO1A	coronin actin binding protein 1A				C1QBP
ITC.S132.1	0.0140599		HEXA	hexosaminidase A (alpha polypeptide)				C1QC
ITC.S135.16	0.0426446		LOC100513983	hypothetical LOC100513983				C20orf111
ITC.S135.45	0.035539		LOC100152543	thioredoxin-related transmembrane protein 1-like				C22orf32
ITC.S14.1144	0.0353231		IRF1	interferon regulatory factor 1				C4orf3
ITC.S14.115	0.0610421		LOC100411089	iron-sulfur cluster assembly enzyme ISCU mitochondrial-like				C4orf41
ITC.S14.1270	0.0411046		TBL1XR1	transducin (beta)-like 1 X-linked receptor 1				C5orf43
ITC.S14.129	0.047796		LOC100473277	prohibitin-2-like				C6orf120
ITC.S14.1569	0.0518998		LOC100057882	similar to High density lipoprotein (HDL) binding protein				C6orf72
ITC.S14.1709	0.0345215		LOC100524219	HIG1 domain family member 1A-like				CAB39
ITC.S14.30	0.0393129		BCL6	B-cell CLL/lymphoma 6				CACYBP
ITC.S14.534	0.0446248		FOXN3	forkhead box N3				CALM1
ITC.S14.603	0.0233104		LOC100038019	transforming growth factor beta receptor II				CALU
ITC.S14.822	0.0612403		LOC100515520	60S ribosomal protein L39-like				CANX
ITC.S14.867	0.0530092		RPS18	ribosomal protein S18				CAP1
ITC.S14.989	0.021025		CCT7	chaperonin containing TCP1 subunit 7 (eta)				CAPG
ITC.S141.4	0.00259018		UBA1	ubiquitin-like modifier activating enzyme 1				CAPN2
ITC.S15.1014	0.0163323		LOC100057703	similar to Strumpellin				CAPNS1
ITC.S15.1064	0.0291069		LOC100056751	similar to Tropomyosin 3 gamma				CAPRIN1
ITC.S15.1115	0.00222834		LOC100481421	protein SON-like				CAPZA1
ITC.S15.1158	0.0292265		BRP44	brain protein 44				CARKD
ITC.S15.1237	0.0293076		LOC414384	D230037D09Rik-like protein				CASP3
ITC.S15.127	0.0260357		GHITM	growth hormone inducible transmembrane protein				CASP4
ITC.S15.1314	0.0207575		VDAC1	voltage-dependent anion channel 1				CAT
ITC.S15.1357	0.0413879		ATP5G1	ATP synthase H+ transporting mitochondrial Fo complex subunit C1 (subunit 9)				CBFB
ITC.S15.1593	0.0482344		LOC100517228	60S ribosomal protein L27a-like				CCDC47
ITC.S15.1633	0.0269987		LOC100157638	Mesoderm development candidate 2				CCDC53
ITC.S15.1706	0.051743		EPB41L2	erythrocyte membrane protein band 4.1-like 2				CCDC59
ITC.S15.1809	0.0215831		VAT1	vesicle amine transport protein 1 homolog (T. californica)				CCDC72
ITC.S15.185	0.0153734		LOC100447607	60S ribosomal protein L37-like				CCL2
ITC.S15.229	0.0569995		LOC100476624	anaphase-promoting complex subunit CDC26-like				CCL24
ITC.S15.24	0.0597898		REPS1	RALBP1 associated Eps domain containing 1				CCL3
ITC.S15.377	0.011		CD47	CD47 molecule				CCL4
ITC.S15.464	0.0290805		GRB2	growth factor receptor-bound protein 2				CCL5
ITC.S15.558	0.00541062		LOC100515483	26S proteasome non-ATPase regulatory subunit 8-like				CCL8
ITC.S15.56	0.0473697		LYZ	lysozyme				CCNG1
ITC.S15.614	0.0210958		LOC100512195	activated RNA polymerase II transcriptional coactivator p15-like				CCNI
ITC.S15.87	0.0542449		LOC100520346	src kinase-associated phosphoprotein 2-like				CCNL1
ITC.S152.16	0.0206992		C10H15orf24	chromosome 15 open reading frame 24 ortholog				CCPG1
ITC.S155.10	0.0111199		LOC100511844	UPF0669 protein C6orf120 homolog				CCR1
ITC.S155.41	0.0426509		UGP2	UDP-glucose pyrophosphorylase 2				CCT2
ITC.S157.61	0.0129434		CRIP1	cysteine-rich protein 1 (intestinal)				CCT3
ITC.S158.8	0.0427256		ESD	esterase D				CCT4
ITC.S16.1359	0.0605269		STAG2	stromal antigen 2				CCT5
ITC.S16.1401	0.0366185		LOC100526122	mitogen-activated protein kinase scaffold protein 1-like				CCT6A
ITC.S16.1413	0.016688		LOC100154769	pleckstrin homology domain-containing family O member 2-like				CCT7
ITC.S16.200	0.0589978		LOC100515290	hypothetical protein LOC100515290				CCT8
ITC.S16.249	0.0456588		LOC100154318	signal sequence receptor beta				CD151
ITC.S16.3	0.0470743		BTG1	B-cell translocation gene 1 anti-proliferative				CD163
ITC.S16.536	0.0482353		EIF3CL	eukaryotic translation initiation factor 3 subunit C-like				CD164
ITC.S16.635	0.0212026		CD9	CD9 molecule				CD24
ITC.S16.638	0.0381858		AIF1	allograft inflammatory factor 1				CD47
ITC.S16.643	0.0382395		LOC100522314	hypothetical LOC100522314				CD53
ITC.S16.67	0.0383698		TIMP2	TIMP metallopeptidase inhibitor 2				CD63
ITC.S164.14	0.00288454		GLB1	galactosidase beta 1				CD74
ITC.S164.16	0.00429848		LOC100516071	glutamine synthetase-like				CD81
ITC.S165.3	0.0080391		VASP	vasodilator-stimulated phosphoprotein				CD83
ITC.S17.262	0.0186697		C1QC	complement component 1 q subcomponent C chain				CD86
ITC.S17.536	0.0094548		AKR1A1	aldo-keto reductase family 1 member A1 (aldehyde reductase)				CD9
ITC.S17.7	0.0287459		LOC100155504	14-3-3 protein eta				CDA
ITC.S171.1	0.0452622		CSF1R	colony stimulating factor 1 receptor				CDC26
ITC.S18.1001	0.00798962		Chro.80263	hypothetical protein				CDC42
ITC.S18.1141	0.0552595		LOC100155466	D4-GDP-dissociation inhibitor				CDC42SE1
ITC.S18.1185	0.0563973		CDKN1A	cyclin-dependent kinase inhibitor 1A (p21 Cip1)				CDC42SE2
ITC.S18.126	0.0414379		LOC100483558	heat shock 70 kDa protein 1-like				CDC5L
ITC.S18.180	0.030963		ATP6V1H	ATPase H+ transporting lysosomal 50/57kDa V1 subunit H				CDIPT
ITC.S18.23	0.0491127		LOC100049692	proteoglycan 1 precursor-like				CDK6
ITC.S18.441	0.0349584		GPX1	glutathione peroxidase 1				CDKN1A
ITC.S18.52	0.0110695		LOC100071559	similar to Acyl-protein thioesterase 2 (Lysophospholipase II) (LPL-I)				CDV3
ITC.S18.71	0.0367838		CDC42	cell division cycle 42 (GTP binding protein 25kDa)				CEBPB
ITC.S18.885	0.0193084		SLA-6	MHC class I antigen 6				CEBPD
ITC.S18.894	0.0275064		MAN1A1	mannosidase alpha class 1A member 1				CELF1
ITC.S18.910	0.0510472		LOC100523804	6.8 kDa mitochondrial proteolipid-like				CELF2
ITC.S185.7	0.0113356		LOC100515484	IgG receptor FcRn large subunit p51-like				LASS2
ITC.S187.7	0.0204497		LOC100517981	eukaryotic translation initiation factor 2 subunit 2-like				CFDP1
ITC.S194.20	0.058843		LOC100152172	ubiquitin carboxyl-terminal hydrolase 15-like				CFL1
ITC.S199.5	0.0159982		C12H13orf15	chromosome 13 open reading frame 15 ortholog				CFLAR
ITC.S2.116	0.014001		LOC100524158	CDGSH iron-sulfur domain-containing protein 2-like				CFP
ITC.S2.117	0.051642		LOC100525970	eukaryotic translation initiation factor 2 subunit 3-like				CGGBP1
ITC.S2.1266	0.0558616		LOC100513998	armadillo repeat-containing protein 10-like				CHCHD2
ITC.S2.1361	0.0415042		PABPC1	poly(A) binding protein cytoplasmic 1				CHIC2
ITC.S2.1387	0.0251276		LOC100520822	riboflavin kinase-like				CHMP1B
ITC.S2.148	0.012847		SERINC5	serine incorporator 5				CHMP2A
ITC.S2.1749	0.0485836		LOC100524321	secretory carrier-associated membrane protein 2-like				CHMP4B
ITC.S2.1954	0.0227761		LOC100512363	cAMP-responsive element modulator-like				Chmp4c
ITC.S2.1969	0.0579992		LOC100514358	mitochondrial-processing peptidase subunit beta-like				CHMP5
ITC.S2.201	0.0193943		ACSL1	acyl-CoA synthetase long-chain family member 1				CHP
ITC.S2.202	0.036449		HIATL1	hippocampus abundant transcript-like 1				CHPT1
ITC.S2.2139	0.0394037		PPM1B	protein phosphatase Mg2+/Mn2+ dependent 1B				CIB1
ITC.S2.2201	0.0542133		LOC100515992	hypothetical protein LOC100515992				CISD2
ITC.S2.2209	0.0594576		LOC100520896	eukaryotic peptide chain release factor subunit 1-like				CKB
ITC.S2.2276	0.0171658		PTPN2	protein tyrosine phosphatase non-receptor type 2				Clec2d
ITC.S2.2287	0.0498691		ANXA1	annexin A1				CLIC1
ITC.S2.2301	0.0474698		CAPNS1	calpain small subunit 1				CLIC2
ITC.S2.2329	0.0605502		LOC100516940	nuclear autoantigen Sp-100-like				CLK1
ITC.S2.2426	0.0368136		LOC100477729	s-adenosylmethionine synthase isoform type-2-like				CLN5
ITC.S2.2634	0.0335393		GRPEL1	GrpE-like 1 mitochondrial (E. coli)				CLNS1A
ITC.S2.2636	0.0167898		LOC100511033	ubiquitin carboxyl-terminal hydrolase isozyme L5-like				CLTA
ITC.S2.286	0.0124593		SLA-8	MHC class I antigen 8				CLTC
ITC.S2.2892	0.0586899		LOC100514210	transaldolase-like				CMAS
ITC.S2.2992	0.0467391		PRDX2	peroxiredoxin 2				CNBP
ITC.S2.2996	0.0612669		LOC100521336	PEST proteolytic signal-containing nuclear protein-like				CNDP2
ITC.S2.2997	0.0395794		LOC100511312	transmembrane emp24 domain-containing protein 9-like				CNIH4
ITC.S2.2999	0.0331315		LOC100153668	UV excision repair protein RAD23 homolog B-like				CNOT1
ITC.S2.301	0.0405686		LOC100523599	syntaxin-4-like				CNOT7
ITC.S2.3013	0.0395119		LOC100155472	eukaryotic translation initiation factor 2 subunit 1 alpha				COPB1
ITC.S2.3015	0.0393181		GNB1	guanine nucleotide binding protein (G protein) beta polypeptide 1				COPE
ITC.S2.303	0.0414132		LARP1	La ribonucleoprotein domain family member 1				COPS4
ITC.S2.3042	0.0295739		SMEK2	SMEK homolog 2 suppressor of mek1 (Dictyostelium)				COPS5
ITC.S2.3062	0.0138772		LOC100517718	adenylyl cyclase-associated protein 1-like				COPS6
ITC.S2.3099	0.0379024		LOC100517142	ribonuclease H2 subunit C-like				COPS8
ITC.S2.3210	0.0213118		ATP6V1C1	ATPase H+ transporting lysosomal 42kDa V1 subunit C1				CORO1A
ITC.S2.3226	0.0430539		LOC100521063	hypothetical protein LOC100521063				CORO1C
ITC.S2.3236	0.0388662		YWHAB	tyrosine 3-monooxygenase/tryptophan 5-monooxygenase activation protein beta polypeptide				COTL1
ITC.S2.3258	0.0407016		GDI2	GDP dissociation inhibitor 2				COX17
ITC.S2.339	0.0265127		LOC100514408	AP-2 complex subunit sigma-like				COX4I1
ITC.S2.3397	0.0495472		SARS	seryl-tRNA synthetase				COX5A
ITC.S2.3514	0.056233		PRDX5	peroxiredoxin 5				Cox5b
ITC.S2.3527	0.0413286		LOC100153485	t-complex protein 1 subunit alpha-like				COX6A1
ITC.S2.425	0.0321973		LOC100518605	e3 ubiquitin-protein ligase RNF181-like				COX6B
ITC.S2.429	0.0278086		FIS1	fission 1 (mitochondrial outer membrane) homolog (S. cerevisiae)				COX6C
ITC.S2.485	0.00733474		LOC100515356	Golgi-associated plant pathogenesis-related protein 1-like				COX7A2
ITC.S2.52	0.0443766		LOC100524978	beta-1 3-N-acetylglucosaminyltransferase lunatic fringe-like				COX7A2L
ITC.S2.521	0.0405871		AP2M1	adaptor-related protein complex 2 mu 1 subunit				COX7B
ITC.S2.56	0.0476423		ATP6V0B	ATPase H+ transporting lysosomal 21kDa V0 subunit b				COX7C
ITC.S2.57	0.0591425		LOC100515893	transgelin-2-like				COX8A
ITC.S2.598	0.0398882		LOC100512351	glucose-6-phosphate isomerase-like				CPPED1
ITC.S2.679	0.0567918		LOC100514983	stromal cell-derived factor 2-like				CREM
ITC.S2.681	0.0448262		LOC100516546	guanine nucleotide-binding protein G(I)/G(S)/G(T) subunit beta-2-like				CRIP1
ITC.S2.713	0.0243517		CD81	CD81 molecule				CRKL
ITC.S2.72	0.0447133		SOD1	superoxide dismutase 1 soluble				CRTAP
ITC.S2.85	0.0297919		LOC100050482	similar to Ribonuclease inhibitor (Ribonuclease/angiogenin inhibitor 1)				CS
ITC.S2.881	0.026085		IL18	interleukin 18 (interferon-gamma-inducing factor)				CSDA
ITC.S20.115	0.0471628		POLR2G	polymerase (RNA) II (DNA directed) polypeptide G				CSDE1
ITC.S20.199	0.0374175		PECI	peroxisomal D3 D2-enoyl-CoA isomerase				CSE1L
ITC.S20.417	0.0358042		ERBB2IP	erbb2 interacting protein				CSF1R
ITC.S20.516	0.0563498		SLC25A6	solute carrier family 25 (mitochondrial carrier adenine nucleotide translocator) member 6				CSN3
ITC.S20.541	0.0437249		LOC100156749	mitogen-activated protein-binding protein-interacting protein-like				CST3
ITC.S20.91	0.0382028		ARGLU1	arginine and glutamate rich 1				CSTB
ITC.S21.101	0.0406958		ARRB2	arrestin beta 2				CTNNA1
ITC.S21.121	0.059028		FBL	fibrillarin				CTNNB1
ITC.S21.321	0.0522205		LOC100521060	hypothetical LOC100521060				CTR9
ITC.S21.362	0.0511532		LPGAT1	lysophosphatidylglycerol acyltransferase 1				CTSB
ITC.S21.503	0.0310919		RBM39	RNA binding motif protein 39				Ctsc
ITC.S21.52	0.0132734		APOE	apolipoprotein E				CTSD
ITC.S21.70	0.036594		LOC100515138	protein S100-A10-like				CTSH
ITC.S21.778	0.0409077		CSNK2B	casein kinase 2 beta polypeptide				CTSK
ITC.S210.2	0.000536775		SNX6	sorting nexin 6				CTSL1
ITC.S218.23	0.0242988		EMP3	epithelial membrane protein 3				CTSS
ITC.S224.9	0.0559633		ALCAM	activated leukocyte cell adhesion molecule				CTSZ
ITC.S226.20	0.0202672		RBM8A	RNA binding motif protein 8A				CUTA
ITC.S23.122	0.00206577		RNF19A	ring finger protein 19A				CXCL16
ITC.S23.261	0.00278163		LOC100525755	trafficking protein particle complex subunit 3-like				CXCL2
ITC.S23.8	0.00332286		ATOX1	ATX1 antioxidant protein 1 homolog (yeast)				CXCL5
ITC.S231.3	0.0154933		LASP1	LIM and SH3 protein 1				CXCR4
ITC.S24.175	0.0192649		PRDX6	peroxiredoxin 6				CYBB
ITC.S24.233	0.0337688		LOC100513094	60S ribosomal protein L28-like				CYC1
ITC.S24.280	0.016716		LOC100425915	hypothetical LOC100425915				CYFIP1
ITC.S24.292	0.0262761		FYN	FYN oncogene related to SRC FGR YES				CYTH1
ITC.S24.326	0.0570556		LOC100516956	eukaryotic translation initiation factor 3 subunit G-like				DAB2
ITC.S24.54	0.0184186		LOC100158127	cytosolic non-specific dipeptidase-like				DAD1
ITC.S246.1	0.00654289		UBA52	ubiquitin A-52 residue ribosomal protein fusion product 1				DARS
ITC.S248.4	0.00723823		POLR2I	polymerase (RNA) II (DNA directed) polypeptide I 14.5kDa				DBI
ITC.S253.1	0.0291392		LOC100065431	similar to Polymerase (RNA) II (DNA directed) polypeptide E 25kDa				DBNL
ITC.S256.4	0.00898976		LOC100520938	ubiquitin-conjugating enzyme E2 E3-like				DCTN2
ITC.S262.18	0.00183486		LOC100522249	charged multivesicular body protein 3-like				DCTN3
ITC.S269.1	0.00828859		RPS6KA1	ribosomal protein S6 kinase 90kDa polypeptide 1				DCTN6
ITC.S27.17	0.0112026		CGGBP1	CGG triplet repeat binding protein 1				DDOST
ITC.S273.4	0.0610727		FUCA1	fucosidase alpha-L- 1 tissue				DDX17
ITC.S275.3	0.0434628		CCDC47	coiled-coil domain containing 47				DDX18
ITC.S277.5	0.00557133		SCD	stearoyl-CoA desaturase (delta-9-desaturase)				DDX39
ITC.S28.195	0.0315121		LOC100520981	NF-kappa-B inhibitor zeta-like				DDX3X
ITC.S28.237	0.026506		LOC100525432	UBX domain-containing protein 4-like				DDX6
ITC.S28.274	0.0524071		Scarb2	scavenger receptor class B member 2				DEGS1
ITC.S283.3	0.0493665		RHOB	ras homolog gene family member B				DEK
ITC.S289.2	0.0159973		RAB11A	RAB11A member RAS oncogene family				DENND5A
ITC.S29.13	0.0507267		LOC100522518	transmembrane protein 111-like				DHRS1
ITC.S29.179	0.0311118		LOC100516584	calcium-binding protein p22-like				DHX15
ITC.S29.205	0.0592651		CAT	catalase				DHX36
ITC.S298.4	0.00516908		LOC100525559	pyruvate dehydrogenase protein X component-like				DHX9
ITC.S3.181	0.0147703		LOC100517199	leucine-rich repeat flightless-interacting protein 1-like				DLD
ITC.S3.2011	0.037552		LOC100153736	transmembrane protein 85-like				DMXL2
ITC.S3.2493	0.00713045		UBE2V2	ubiquitin-conjugating enzyme E2 variant 2				DNAJA1
ITC.S3.2545	0.0105581		CCNI	cyclin I				DNAJB1
ITC.S3.2554	0.0297732		LOC100516677	pumilio homolog 1-like				DNAJB9
ITC.S3.2767	0.0113413		PFDN4	prefoldin subunit 4				DNAJC8
ITC.S3.2824	0.0133659		LOC100155538	protein JTB-like				DNALI1
ITC.S3.30	0.00777653		LOC100517017	f-actin-capping protein subunit alpha-2-like				DNASE2
ITC.S3.3102	0.0205141		SELS	selenoprotein S				DPM1
ITC.S3.35	0.00409635		PKM2	pyruvate kinase muscle				DPY30
ITC.S3.41	0.00334528		ALDH2	aldehyde dehydrogenase 2 family (mitochondrial)				DRAM1
ITC.S30.16	0.0532081		LOC100514028	protein SET-like				DRG1
ITC.S30.246	0.04083		LOC100056354	hypothetical LOC100056354				DUSP1
ITC.S30.287	0.0384009		LOC100522775	NADH dehydrogenase [ubiquinone] 1 beta subcomplex subunit 11 mitochondrial-like				DUSP11
ITC.S30.62	0.029216		LOC100512476	peroxiredoxin-1-like				DYNC1I2
ITC.S310.1	0.0306901		PSMB6	proteasome (prosome macropain) subunit beta type 6				DYNC1LI2
ITC.S312.3	0.0465997		ATP6V1E1	ATPase H+ transporting lysosomal 31kDa V1 subunit E1				DYNLRB1
ITC.S313.4	0.0513771		DRAM1	DNA-damage regulated autophagy modulator 1				DYNLT1
ITC.S315.1	0.00579901		GLO1	glyoxalase I				DYNLT3
ITC.S321.1	0.0167099		MYL6	myosin light chain 6 alkali smooth muscle and non-muscle				DYRK1A
ITC.S325.1	0.00729708		PHYH	phytanoyl-CoA 2-hydroxylase				ECHS1
ITC.S339.2	0.00965199		LOC100512448	histone H2A.V-like				PECI
ITC.S34.115	0.01014		SRSF2	serine/arginine-rich splicing factor 2				ECM1
ITC.S34.47	0.0383448		LOC100069633	similar to signal transducer and activator of transcription 1				EEF1A1
ITC.S341.4	0.0324506		LOC100524908	aspartyl-tRNA synthetase cytoplasmic-like				EEF1B2
ITC.S348.1	0.0570956		BCLAF1	BCL2-associated transcription factor 1				EEF1D
ITC.S349.1	0.0295761		AIMP1	aminoacyl tRNA synthetase complex-interacting multifunctional protein 1				EEF1G
ITC.S35.11	0.0136823		MFSD1	major facilitator superfamily domain containing 1				EEF2
ITC.S35.89	0.0142733		LOC100155513	heterogeneous nuclear ribonucleoprotein H3-like				EIF1B
ITC.S354.2	0.0423906		LOC100061031	similar to RGC-32				EIF2A
ITC.S364.1	0.0292169		LOC100525723	UPF0727 protein C6orf115-like				EIF2AK2
ITC.S366.2	0.0205943		LOC100515580	ADP-ribosylation factor-like protein 8B-like				EIF2S1
ITC.S370.1	0.0515028		LOC100516670	hypothetical LOC100516670				EIF2S3
ITC.S38.12	0.0506588		LOC100513987	uncharacterized protein C12orf31 homolog				EIF3CL
ITC.S38.239	0.0223496		PLEKHF2	pleckstrin homology domain containing family F (with FYVE domain) member 2				EIF3D
ITC.S38.54	0.0248702		PRKAR2A	protein kinase cAMP-dependent regulatory type II alpha				EIF3E
ITC.S384.1	0.0547779		PRKAR1A	protein kinase cAMP-dependent regulatory type I alpha (tissue specific extinguisher 1)				EIF3F
ITC.S4.1012	0.0514422		RBBP4	retinoblastoma binding protein 4				EIF3G
ITC.S4.1092	0.0502486		LOC100156879	ubiquinol--cytochrome c reductase				EIF3H
ITC.S4.138	0.0603648		LOC100514135	60S ribosomal protein L36a-like				EIF3I
ITC.S4.141	0.0498753		RPS24	ribosomal protein S24				EIF3K
ITC.S4.1481	0.0335134		LOC100154232	gamma-glutamyl hydrolase				EIF3L
ITC.S4.1585	0.00778887		C1QBP	complement component 1 q subcomponent binding protein				EIF3M
ITC.S4.168	0.0568434		MTSS1	metastasis suppressor 1				EIF4A2
ITC.S4.1757	0.0370077		PSMB2	proteasome (prosome macropain) subunit beta type 2				EIF4A3
ITC.S4.1858	0.0521597		EPCAM	epithelial cell adhesion molecule				EIF4B
ITC.S4.1931	0.0243		ADD3	adducin 3 (gamma)				EIF4EBP1
ITC.S4.212	0.0274807		LOC100526170	sodium-coupled neutral amino acid transporter 2-like				EIF4G1
ITC.S4.2301	0.0228098		LOC100523428	polyadenylate-binding protein-interacting protein 2-like				EIF4H
ITC.S4.2341	0.0293671		LOC100336172	copine III-like				EIF5
ITC.S4.2397	0.0069156		LOC100521013	c-type lectin domain family 2 member D11-like				EIF6
ITC.S4.2411	0.0469051		WIPF1	WAS/WASL interacting protein family member 1				ELOVL5
ITC.S4.2488	0.021959		PTPN12	protein tyrosine phosphatase non-receptor type 12				EMG1
ITC.S4.2550	0.0525265		TCTP	translationally controlled tumor protein				EMILIN2
ITC.S4.266	0.0538105		LOC100153381	hypothetical protein LOC100153381				EML4
ITC.S4.2868	0.0186002		LOC100053778	similar to Karyopherin alpha 2 (RAG cohort 1 importin alpha 1)				EMP3
ITC.S4.2932	0.00626893		PPIB	peptidylprolyl isomerase B (cyclophilin B)				ENO1
ITC.S4.300	0.0368398		LOC100518735	gamma-secretase subunit PEN-2-like				ENPP1
ITC.S4.3081	0.0357279		FTH1	ferritin heavy polypeptide 1				ENY2
ITC.S4.3182	0.0276302		LOC100518820	UPF0197 transmembrane protein C11orf10 homolog				EPAS1
ITC.S4.3213	0.0257873		LOC100520127	60S ribosomal protein L31-like				EPB41L2
ITC.S4.3298	0.00861914		HIGD2A	HIG1 hypoxia inducible domain family member 2A				EPB41L3
ITC.S4.3368	0.0429781		LOC100514193	60S ribosomal protein L37a-like				EPCAM
ITC.S4.3474	0.012524		RPL27	ribosomal protein L27				EPS15
ITC.S4.349	0.0134984		RPL35A	ribosomal protein L35a				EPS8
ITC.S4.3495	0.0406367		COX4I1	cytochrome c oxydase subunit 4				ERAP1
ITC.S4.3501	0.0321113		LOC100521112	pyridoxine-5'-phosphate oxidase-like				ERBB2IP
ITC.S4.3543	0.0593924		LOC100464857	60S ribosomal protein L13-like				ERH
ITC.S4.414	0.0358138		LOC100480073	ras-related protein Rab-7a-like				ERLEC1
ITC.S4.481	0.0559848		LOC100520019	rho-related GTP-binding protein RhoC-like				ERO1L
ITC.S4.490	0.0119244		LOC100521680	histone H3.3-like				ERP29
ITC.S4.50	0.0349114		LOC100522678	cytochrome b-c1 complex subunit Rieske mitochondrial-like				ERP44
ITC.S4.542	0.00850263		SEPHS2	selenophosphate synthetase 2				ESD
ITC.S4.616	0.0401965		TFRC	transferrin receptor (p90 CD71)				ETF1
ITC.S4.626	0.0534423		ACTG1	actin gamma 1				ETFA
ITC.S4.712	0.0313489		LOC100519811	40S ribosomal protein S27-like				ETHE1
ITC.S4.753	0.0587559		NMT1	N-myristoyltransferase 1				Etv3
ITC.S4.84	0.0177799		LOC100480404	transmembrane protein 50A-like				EWSR1
ITC.S40.109	0.0396827		DNAJB1	DnaJ (Hsp40) homolog subfamily B member 1				EZR
ITC.S40.26	0.010464		LOC100519842	ubiquitin-conjugating enzyme E2 N-like				FABP3
ITC.S407.1	0.0320502		EIF3F	eukaryotic translation initiation factor 3 subunit F				FABP5
ITC.S409.2	0.054777		HSPD1	heat shock 60kDa protein 1 (chaperonin)				FAM108A1
ITC.S41.29	0.0585801		LOC100521909	protein SDA1 homolog				FAM120A
ITC.S418.1	0.0333363		LOC100525935	hypothetical protein LOC100525935				FAM129A
ITC.S427.2	0.0487718		LOC100465095	UPF0451 protein C17orf61-like				FAM162A
ITC.S434.3	0.0164868		MRPS10	mitochondrial ribosomal protein S10				FAM26F
ITC.S438.3	0.0413065		LOC100519192	diphosphoinositol polyphosphate phosphohydrolase 2-like				FAM32A
ITC.S44.111	0.00995141		LOC100154612	cytosolic IMP-GMP specific 5-nucleotidase				FAM49B
ITC.S44.63	0.0435248		LOC100463808	uncharacterized protein C20orf111-like				FAU
ITC.S44.7	0.0421625		XBP1P1	X-box binding protein 1 pseudogene 1				FBL
ITC.S441.2	0.0490826		LOC100516548	RNA/RNP complex-1-interacting phosphatase-like				FBP
ITC.S446.1	0.0593235		LOC100517121	AP-1 complex subunit beta-1-like				FBXL5
ITC.S45.6	0.0337335		RNF10	ring finger protein 10				Fbxo11
ITC.S450.1	0.0184118		GNS	glucosamine (N-acetyl)-6-sulfatase				FCER1G
ITC.S46.124	0.0344619		PPP2CA	protein phosphatase 2 catalytic subunit alpha isozyme				FCF1
ITC.S46.134	0.0452541		SRSF1	serine/arginine-rich splicing factor 1				FCGR3B
ITC.S46.7	0.021375		GMFB	glia maturation factor beta				FCGRT
ITC.S46.93	0.038262		LOC100153665	Krueppel-like factor 10-like				FCN2
ITC.S46.97	0.0314858		ME2	malic enzyme 2 NAD(+)-dependent mitochondrial				FH
ITC.S460.1	0.02798		SUCLG1	succinate-CoA ligase alpha subunit				FIP1L1
ITC.S466.1	0.0342936		MRFAP1	Mof4 family associated protein 1				FIS1
ITC.S469.5	0.0217359		NDUFC1	NADH dehydrogenase (ubiquinone) 1 subcomplex unknown 1 6kDa				FKBP1A
ITC.S47.3	0.0509281		LOC100428624	hypothetical protein LOC100428624				FKBP3
ITC.S499.1	0.0492199		LOC100513716	small acidic protein-like				FLII
ITC.S5.1108	0.0313609		LOC100521593	dnaJ homolog subfamily B member 9-like				FLNA
ITC.S5.1363	0.0351638		DYRK1A	dual-specificity tyrosine-(Y)-phosphorylation regulated kinase 1A				FLOT1
ITC.S5.138	0.0597321		LOC100523315	hypothetical LOC100523315				FMNL3
ITC.S5.1416	0.0251908		PGK1	phosphoglycerate kinase 1				FMR1
ITC.S5.1445	0.030274		LOC100426834	hypothetical protein LOC100426834				FNDC3B
ITC.S5.165	0.0217563		LOC100523840	rho-related GTP-binding protein RhoQ-like				FNIP2
ITC.S5.204	0.00706304		TMEM66	transmembrane protein 66				FOXN3
ITC.S5.2151	0.0212109		RPL6	ribosomal protein L6				FRG1
ITC.S5.216	0.0314013		LOC100520641	glycogenin-1-like				FTH1
ITC.S5.2182	0.0382612		GBE1	glucan (1 4-alpha-) branching enzyme 1				FTL
ITC.S5.242	0.0581316		PPP4R2	protein phosphatase 4 regulatory subunit 2				FUCA1
ITC.S5.2436	0.0607594		LOC100521742	serine/threonine-protein kinase Nek7-like				FXYD5
ITC.S5.245	0.0178358		LOC100524487	AF4/FMR2 family member 4-like				FXYD6
ITC.S5.2463	0.0258845		LOC100475708	tetraspanin-13-like				FYN
ITC.S5.2550	0.0317911		LOC100517270	signal recognition particle 19 kDa protein-like				FZD4
ITC.S5.259	0.0512932		LOC100517942	SAP domain-containing ribonucleoprotein-like				GABARAP
ITC.S5.275	0.0172643		LOC100517413	hypothetical LOC100517413				Gabarapl2
ITC.S5.2846	0.0441257		LOC100520843	protein ETHE1 mitochondrial-like				GALNT1
ITC.S5.287	0.0105067		LOC100512335	PRELI domain-containing protein 1 mitochondrial-like				GAPDH
ITC.S5.2901	0.0272499		LOC100157985	Ribonuclease T2				GARS
ITC.S5.297	0.0544208		LOC100520920	signal recognition particle 72 kDa protein-like				GBE1
ITC.S5.3065	0.0476199		TCIRG1	T-cell immune regulator 1 ATPase H+ transporting lysosomal V0 subunit A3				GDI2
ITC.S5.3169	0.0449954		LOC100524745	trafficking protein particle complex subunit 2-like protein-like				GDPD1
ITC.S5.3172	0.0494751		RAC1	ras-related C3 botulinum toxin substrate 1 (rho family small GTP binding protein Rac1)				GGA2
ITC.S5.3215	0.036352		LOC100156815	small subunit of serine palmitoyltransferase A-like				GGH
ITC.S5.337	0.0408128		LOC733579	tripartite motif protein TRIM5				GGPS1
ITC.S5.39	0.0503128		PSMA5	proteasome (prosome macropain) subunit alpha type 5				GHITM
ITC.S5.428	0.0481255		LOC100520491	killer cell lectin-like receptor subfamily F member 1-like				Gimap1
ITC.S5.646	0.0563558		YIPF5	Yip1 domain family member 5				GLA
ITC.S5.661	0.0448438		EPB41L3	erythrocyte membrane protein band 4.1-like 3				GLB1
ITC.S5.87	0.00454976		CCT5	chaperonin containing TCP1 subunit 5 (epsilon)				GLIPR1
ITC.S502.2	0.0371841		LOC100521690	methylmalonic aciduria and homocystinuria type D homolog mitochondrial-like				GLIPR2
ITC.S508.1	0.012434		MRLC2	myosin regulatory light chain				GLO1
ITC.S51.29	0.0269307		LOC100524759	hypothetical LOC100524759				GLRX
ITC.S51.50	0.0329724		BZW1	basic leucine zipper and W2 domains 1				GLRX3
ITC.S52.10	0.0570182		LOC100522887	caspase-13-like				GLTSCR2
ITC.S52.62	0.004698		LOC100474881	COP9 signalosome complex subunit 2-like				GLUD1
ITC.S53.2	0.0496845		LOC100515069	NADH dehydrogenase [ubiquinone] 1 alpha subcomplex subunit 1-like				GLUL
ITC.S530.1	0.0342467		LOC100516695	pyruvate dehydrogenase E1 component subunit beta mitochondrial-like				Gm2a
ITC.S540.1	0.0218897		LOC100056958	hypothetical protein LOC100056958				GMFB
ITC.S541.1	0.0170306		LOC100151800	glutathione S-transferase omega-1-like				GMFG
ITC.S59.116	0.0365699		MAP2K1	mitogen-activated protein kinase kinase 1				GNAI2
ITC.S59.35	0.0424715		ATP6V1D	ATPase H+ transporting lysosomal 34kDa V1 subunit D				GNAS
ITC.S6.1041	0.0281082		LOC100520866	up-regulated during skeletal muscle growth protein 5-like				GNB1
ITC.S6.1056	0.0427591		LOC100524239	cytochrome b-c1 complex subunit 10-like				GNB2
ITC.S6.107	0.0173444		PSMD2	proteasome (prosome macropain) 26S subunit non-ATPase 2				GNB2L1
ITC.S6.117	0.0354622		LOC100152130	zinc finger protein 36 C3H1 type-like 1-like				GNG10
ITC.S6.1266	0.000963514		EEF1G	eukaryotic translation elongation factor 1 gamma				GNG11
ITC.S6.1299	0.0123362		LOC100153196	syntaxin-7-like				GNG5
ITC.S6.1378	0.0108256		YWHAQ	tyrosine 3-monooxygenase/tryptophan 5-monooxygenase activation protein theta polypeptide				GNPDA1
ITC.S6.1453	0.0399583		LOC100521085	40S ribosomal protein S27-like				GNPTAB
ITC.S6.148	0.00616755		PRRC2C	proline-rich coiled-coil 2C				GNS
ITC.S6.1532	0.00941518		NCK1	NCK adaptor protein 1				Golph3l
ITC.S6.1557	0.0444686		PPP2CB	protein phosphatase 2 catalytic subunit beta isozyme				GORASP2
ITC.S6.1641	0.0440043		NPTN	neuroplastin				GOT2
ITC.S6.1659	0.0286201		LOC100483270	t-complex protein 1 subunit beta-like				GPNMB
ITC.S6.1683	0.057281		OGT	O-linked N-acetylglucosamine (GlcNAc) transferase (UDP-N-acetylglucosamine:polypeptide-N-acetylglucosaminyl transferase)				GPX1
ITC.S6.1794	0.0149435		LOC100523140	SS18-like protein 2-like				GPX4
ITC.S6.192	0.0261005		RNF149	ring finger protein 149				GRB2
ITC.S6.1966	0.0487347		LOC100519568	protein BTG3-like				GRN
ITC.S6.1988	0.0544177		FNDC3B	fibronectin type III domain containing 3B				GRPEL1
ITC.S6.2002	0.0198103		SH3BP5	SH3-domain binding protein 5 (BTK-associated)				GSPT1
ITC.S6.2142	0.0148542		ATP5J	ATP synthase H+ transporting mitochondrial Fo complex subunit F6				GSR
ITC.S6.2245	0.0243529		LOC100522175	signal peptide peptidase-like 2A-like				GSTO1
ITC.S6.2286	0.057002		LOC100153090	Cathepsin S				GSTP1
ITC.S6.2306	0.0146448		PCMT1	protein-L-isoaspartate (D-aspartate) O-methyltransferase				GTF2E2
ITC.S6.2314	0.00770242		RPL23	ribosomal protein L23				GYG1
ITC.S6.2484	0.0586774		SUSERK3	extracellular related kinase 3				H2AFY
ITC.S6.250	0.0198635		LOC100512692	RING finger protein 146-like				H2AFZ
ITC.S6.2521	0.0492962		LOC100519283	hypothetical protein LOC100519283				H3F3A
ITC.S6.2592	0.0578711		DAD1	defender against cell death 1				HADH
ITC.S6.2667	0.0607802		LOC100515940	ATP-dependent RNA helicase DDX3X-like				HADHB
ITC.S6.2861	0.0403456		LOC100521183	stress-70 protein mitochondrial-like				HBP1
ITC.S6.293	0.0443579		LOC100453532	charged multivesicular body protein 1b-like				HBXIP
ITC.S6.298	0.0390768		LOC100518030	synaptophysin-like protein 1-like				HCG11
ITC.S6.2994	0.00190741		TIAL1	TIA1 cytotoxic granule-associated RNA binding protein-like 1				HCK
ITC.S6.3015	0.0533311		UBXN1	UBX domain protein 1				HDAC1
ITC.S6.3029	0.0566639		SLA-DMB	MHC class II DM beta				HEXA
ITC.S6.3117	0.0551733		LOC100520684	mitochondrial import inner membrane translocase subunit Tim8 B-like				HEXB
ITC.S6.3253	0.0118469		LOC100512465	UPF0466 protein C22orf32 mitochondrial-like				HIATL1
ITC.S6.3313	0.0255936		BRI3	brain protein I3				HIF1A
ITC.S6.3365	0.0293331		LOC100521028	interleukin-18-binding protein-like				HIGD1A
ITC.S6.3462	0.0351999		LRPAP1	low density lipoprotein receptor-related protein associated protein 1				HIGD2A
ITC.S6.393	0.0438465		LOC100518125	DNA-binding protein A-like				HINT1
ITC.S6.523	0.0500321		LOC100514873	class E basic helix-loop-helix protein 40-like				HIPK1
ITC.S6.554	0.0457772		PSMB1	proteasome (prosome macropain) subunit beta type 1				HIPK3
ITC.S6.648	0.0423188		LOC100153871	60S ribosomal protein L7-like 1-like				HIST1H2AG
ITC.S6.653	0.0558484		RETSAT	retinol saturase (all-trans-retinol 13 14-reductase)				HIST2H2BE
ITC.S6.656	0.046497		LOC100520998	hypothetical LOC100520998				HK1
ITC.S6.694	0.0361762		LOC100155390	Sorting nexin 5				HK2
ITC.S6.756	0.0445931		PDIA6	protein disulfide isomerase family A member 6				HK3
ITC.S6.85	0.0254729		LOC614107	hexokinase 2-like				HLA-A
ITC.S64.70	0.0502876		POLB	polymerase (DNA directed) beta				HLA-B
ITC.S642.1	0.015193		LOC100525320	dynein light chain Tctex-type 3-like				HLA-C
ITC.S65.3	0.0523129		LOC100153321	ras-related GTP-binding protein A-like				HLA-DMB
ITC.S655.2	0.0498544		LOC100521551	t-complex protein 1 subunit delta-like				HLA-DOA
ITC.S66.70	0.0408434		LOC100512485	probable saccharopine dehydrogenase-like				HLA-DQA1
ITC.S67.2	0.0327324		LOC100517335	endoplasmic reticulum lectin 1-like				HLA-DQB1
ITC.S680.1	0.0343927		LOC100514865	26S protease regulatory subunit 7-like				HLA-DRA
ITC.S7.1031	0.0121102		DUSP1	dual specificity phosphatase 1				HLA-DRB1
ITC.S7.1180	0.0359494		LOC100468130	chloride intracellular channel protein 1-like				HLA-E
ITC.S7.1212	0.00870166		LOC100524707	prohibitin-like				HMGB1
ITC.S7.1338	0.0437469		TRAM1	translocation associated membrane protein 1				HMGN1
ITC.S7.149	0.042698		LOC722335	similar to vesicle-associated membrane protein associated protein a				HMGN3
ITC.S7.1527	0.0400527		EML4	echinoderm microtubule associated protein like 4				HMOX1
ITC.S7.1576	0.02716		LOC100521563	hypothetical LOC100521563				HNRNPA0
ITC.S7.1639	0.058		LOC100525867	small nuclear ribonucleoprotein G-like				HNRNPA1
ITC.S7.1710	0.0441882		LOC100482783	programmed cell death protein 6-like				HNRNPA2B1
ITC.S7.1804	0.0367007		LOC100476247	actin-related protein 3-like				Hnrnpa3
ITC.S7.1821	0.0558947		EIF3E	eukaryotic translation initiation factor 3 subunit E				HNRNPAB
ITC.S7.1822	0.0405871		PUM2	pumilio homolog 2 (Drosophila)				HNRNPC
ITC.S7.2136	0.0136581		LOC100522202	hypothetical protein LOC100522202				HNRNPD
ITC.S7.2348	0.0588802		GNB2L1	guanine nucleotide binding protein (G protein) beta polypeptide 2-like 1				HNRNPF
ITC.S7.2366	0.0100661		KIAA0247	KIAA0247				HNRNPH1
ITC.S7.2588	0.0398383		LOC100523955	catenin alpha-1-like				HNRNPH3
ITC.S7.2611	0.0392852		LOC100522228	protein tyrosine phosphatase type IVA 1-like				HNRNPK
ITC.S7.340	0.0515572		LOC100514386	probable low affinity copper uptake protein 2-like				HNRNPR
ITC.S7.38	0.0184174		RPS4	ribosomal protein S4				HNRNPU
ITC.S7.387	0.0188978		EPAS1	endothelial PAS domain protein 1				HNRNPUL1
ITC.S7.457	0.0392273		TPM4	tropomyosin 4				HNRPDL
ITC.S7.533	0.0538749		RRAGC	Ras-related GTP binding C				HP1BP3
ITC.S7.80	0.0280922		LOC100518613	plasminogen activator inhibitor 1 RNA-binding protein-like				HPRT1
ITC.S7.997	0.042342		LOC100466847	proteasome subunit alpha type-2-like				HSBP1
ITC.S736.2	0.0357274		LOC100519887	e3 ubiquitin-protein ligase RNF130-like				HSP90AA1
ITC.S75.56	0.000877731		PITPNB	phosphatidylinositol transfer protein beta				HSPCB
ITC.S76.23	0.00383457		ZMYND11	zinc finger MYND-type containing 11				HSP90B1
ITC.S760.2	0.0553781		LOC100514399	constitutive coactivator of PPAR-gamma-like protein 1-like				HSPA13
ITC.S77.84	0.00542483		LOC100516184	UPF0550 protein C7orf28 homolog				HSPA1A
ITC.S78.14	0.0483387		LOC100514172	ras-related protein Rab-6A-like				HSPA2
ITC.S8.1066	0.0446452		COPS4	COP9 constitutive photomorphogenic homolog subunit 4 (Arabidopsis)				HSPA5
ITC.S8.1116	0.0248193		LOC100516050	GTP-binding protein Rheb-like				HSPA8
ITC.S8.130	0.037739		LOC100513321	vesicle transport protein SFT2A-like				HSPA9
ITC.S8.142	0.0475509		EIF1B	eukaryotic translation initiation factor 1B				HSPD1
ITC.S8.1458	0.0249744		LOC100516959	receptor expression-enhancing protein 5-like				HSPE1
ITC.S8.1491	0.0286362		LOC100156381	ubiquitin-conjugating enzyme E2 B-like				HSPH1
ITC.S8.1524	0.0469641		LOC100154081	nipsnap homolog 3A				ICAM1
ITC.S8.1556	0.00871216		RAN	RAN member RAS oncogene family				IDE
ITC.S8.2009	0.00673001		HADHB	hydroxyacyl-CoA dehydrogenase/3-ketoacyl-CoA thiolase/enoyl-CoA hydratase (trifunctional protein) beta subunit				IDH2
ITC.S8.2154	0.0443225		SMPDL3A	sphingomyelin phosphodiesterase acid-like 3A				IER3
ITC.S8.2258	0.0496794		COPS5	COP9 constitutive photomorphogenic homolog subunit 5 (Arabidopsis)				IER3IP1
ITC.S8.2292	0.0132733		LOC100517960	6-pyruvoyl tetrahydrobiopterin synthase-like				IER5
ITC.S8.23	0.0235294		CBFB	core-binding factor beta subunit				IFI30
ITC.S8.2315	0.0546864		SQRDL	sulfide quinone reductase-like (yeast)				IFI44
ITC.S8.2328	0.0551367		LOC100512320	n-alpha-acetyltransferase 20 NatB catalytic subunit-like				IFI6
ITC.S8.2337	0.0427269		PRDX4	peroxiredoxin 4				IFIT3
ITC.S8.2345	0.0388253		ERP44	endoplasmic reticulum protein 44				IFITM3
ITC.S8.2410	0.0215934		LOC100513225	BAG family molecular chaperone regulator 1-like				IFNGR1
ITC.S8.2428	0.046771		LOC100522291	hypothetical LOC100522291				IGF2R
ITC.S8.2432	0.00493109		LOC100151842	hypothetical LOC100151842				Igh-VS107
ITC.S8.248	0.04546		DLD	dihydrolipoamide dehydrogenase				IGKV1D-8
ITC.S8.255	0.0381711		UBE2Q1	ubiquitin-conjugating enzyme E2Q family member 1				IK
ITC.S8.2573	0.0355275		LAP3	leucine aminopeptidase 3				IL18
ITC.S8.2673	0.0567752		LOC100051331	similar to RAB1A member RAS oncogene family				IL18BP
ITC.S8.2723	0.0454164		LOC100474564	ATP-dependent RNA helicase A-like				IL1A
ITC.S8.2741	0.0362608		PDXK	pyridoxal (pyridoxine vitamin B6) kinase				IL1B
ITC.S8.2879	0.00892274		LOC100512491	hypothetical LOC100512491				IL2RG
ITC.S8.2904	0.0246189		TYROBP	TYRO protein tyrosine kinase binding protein				IL8
ITC.S8.2982	0.0239745		LOC100516861	40S ribosomal protein S8-like				INPP5F
ITC.S8.3	0.0228601		LOC100513725	hypothetical LOC100513725				INTS2
ITC.S8.30	0.0191413		LOC100510998	erythrocyte band 7 integral membrane protein-like				IRF1
ITC.S8.3072	0.0166834		LOC100515435	hypothetical protein LOC100515435				IRF2BPL
ITC.S8.3286	0.0403099		LOC100512994	single-stranded DNA-binding protein mitochondrial-like				ISCU
ITC.S8.3297	0.0377017		LOC100518269	hypothetical LOC100518269				ISG15
ITC.S8.3455	0.0523635		RPL3	ribosomal protein L3				ISOC1
ITC.S8.357	0.0309209		LOC100512687	ubiquitin-like protein 5 pseudogene				KIAA0174
ITC.S8.381	0.0555206		LOC100514263	cell cycle control protein 50A-like				ITGB1
ITC.S8.454	0.0262576		LOC100446627	hypothetical protein LOC100446627				ITGB2
ITC.S8.490	0.0378463		HNRNPAB	heterogeneous nuclear ribonucleoprotein A/B				ITIH5
ITC.S8.58	0.0131834		ZFP36	zinc finger protein 36 C3H type homolog (mouse)				ITM2B
ITC.S8.63	0.0437027		LDHB	lactate dehydrogenase B				ITM2C
ITC.S8.644	0.0598114		LOC100154142	ubiquitin-conjugating enzyme E2A				JAG1
ITC.S8.681	0.0514649		UBE2I	ubiquitin-conjugating enzyme E2I (UBC9 homolog yeast)				JAK1
ITC.S8.715	0.0282875		LOC100053197	hypothetical protein LOC100053197				JKAMP
ITC.S8.774	0.0494738		MX1	myxovirus (influenza virus) resistance 1 interferon-inducible protein p78 (mouse)				JTB
ITC.S8.778	0.058187		SLC1A5	solute carrier family 1 (neutral amino acid transporter) member 5				JUN
ITC.S8.786	0.0446133		RPL29	ribosomal protein L29				KARS
ITC.S8.85	0.0114749		LOC100426295	hypothetical protein LOC100426295				Kctd12
ITC.S8.87	0.0383398		RNPS1	RNA binding protein S1 serine-rich domain				KDELR2
ITC.S8.876	0.0343174		NDUFB9	NADH dehydrogenase (ubiquinone) 1 beta subcomplex 9 22kDa				KIAA0196
ITC.S841.1	0.0466493		TRIP12	thyroid hormone receptor interactor 12				KIAA0247
ITC.S88.22	0.00857327		LOC733678	ATP synthase H+-transporting mitochondrial F1 complex O subunit				C22orf9
ITC.S9.1001	0.0473666		PSMA4	proteasome (prosome macropain) subunit alpha type 4				KLF10
ITC.S9.1224	0.0464002		H2AFY	H2A histone family member Y				KLHDC2
ITC.S9.1300	0.0500302		ERP29	endoplasmic reticulum protein 29				Klre1
ITC.S9.1504	0.0223887		CNIH4	cornichon homolog 4 (Drosophila)				KMO
ITC.S9.1582	0.0206284		RPL26L1	ribosomal protein L26-like 1				KPNA2
ITC.S9.167	0.0230808		LOC100513634	brain protein 44-like protein-like				KPNB1
ITC.S9.1719	0.025074		LOC100519653	macrophage-capping protein-like				KRTCAP2
ITC.S9.1968	0.060259		LOC100517343	hypothetical LOC100517343				LAMP1
ITC.S9.1995	0.0512041		LOC100520533	mitochondrial import receptor subunit TOM5 homolog				LAMP2
ITC.S9.2041	0.00118047		LOC100522203	protein disulfide-isomerase A4-like				C11orf59
ITC.S9.207	0.0437036		WTAP	Wilms tumor 1 associated protein				LAP3
ITC.S9.2086	0.0384121		ARPC3	actin related protein 2/3 complex subunit 3 21kDa				Laptm4a
ITC.S9.2164	0.0240007		LOC100512398	ADP-ribosylation factor 1-like				LAPTM5
ITC.S9.227	0.0370715		LOC100522801	eukaryotic translation initiation factor 3 subunit H-like				LARP1
ITC.S9.2361	0.0583773		ATF4	activating transcription factor 4 (tax-responsive enhancer element B67)				LASP1
ITC.S9.2371	0.0500307		LOC100059269	similar to Heterogeneous nuclear ribonucleoprotein C (C1/C2)				LCP1
ITC.S9.2395	0.0547302		GAPDH	glyceraldehyde-3-phosphate dehydrogenase				LCP2
ITC.S9.2526	0.0477965		LOC100520774	b-cell receptor-associated protein 31-like				LDHA
ITC.S9.2527	0.0251565		PDIA3	protein disulfide isomerase family A member 3				LDHB
ITC.S9.2531	0.0200488		MRPS6	mitochondrial ribosomal protein S6				LEPROT
ITC.S9.258	0.0239923		LOC608119	similar to Nonhistone chromosomal protein HMG-14 (High-mobility group nucleosome binding domain 1)				LFNG
ITC.S9.2590	0.0474883		FABP5	fatty acid binding protein 5 (psoriasis-associated)				LGALS1
ITC.S9.2605	0.038204		LOC100519262	dehydrogenase/reductase SDR family member 1-like				LGALS3
ITC.S9.2672	0.0269717		LOC100517041	putative pre-mRNA-splicing factor ATP-dependent RNA helicase DHX15-like				LGALS9
ITC.S9.2827	0.0158984		LOC100157302	SWI/SNF-related matrix-associated actin-dependent regulator of chromatin a2				LGMN
ITC.S9.2907	0.04432		TMEM223	transmembrane protein 223				LHFPL2
ITC.S9.2950	0.047828		ECHS1	enoyl CoA hydratase short chain 1 mitochondrial				LIMS1
ITC.S9.297	0.0560258		LOC100518336	phosphatidylethanolamine-binding protein 1-like				LIPA
ITC.S9.2970	0.0259961		LOC100057010	similar to rRNA-processing protein FCF1 homolog				LITAF
ITC.S9.2998	0.047128		KLHDC2	kelch domain containing 2				LLPH
ITC.S9.3146	0.0317467		LOC100155201	pyrophosphatase 1				LMAN2
ITC.S9.3418	0.0505967		PGRMC1	progesterone receptor membrane component 1				LMNA
ITC.S9.3442	0.0540308		LOC100294787	similar to cyclic AMP phosphoprotein 19 kD				USMG5
ITC.S9.3478	0.0387241		KDELR2	KDEL (Lys-Asp-Glu-Leu) endoplasmic reticulum protein retention receptor 2				SRSF10
ITC.S9.3534	0.0102464		LOC100480676	small ubiquitin-related modifier 1-like				LOC401397
ITC.S9.3683	0.0379237		LOC100512886	hypothetical LOC100512886				Skp1a
ITC.S9.448	0.0192757		LOC100521762	hypothetical protein LOC100521762				LPGAT1
ITC.S9.451	0.0244422		LOC100153809	aldehyde dehydrogenase 9A1				Lphn2
ITC.S9.477	0.0585212		RBPJ	recombination signal binding protein for immunoglobulin kappa J region				LRP10
ITC.S9.487	0.0400324		RPN2	ribophorin II				LRPAP1
ITC.S9.5	0.0356509		ETFA	electron-transfer-flavoprotein alpha polypeptide				Lrrfip1
ITC.S9.501	0.0395931		LY96	lymphocyte antigen 96				LSM4
ITC.S9.534	0.0571431		LOC100511193	hypothetical LOC100511193				LTA4H
ITC.S9.591	0.0190949		LOC100519184	calnexin-like				LY96
ITC.S9.75	0.0387513		LOC100514123	sorcin-like				LYPLA1
ITC.S9.852	0.0406752		SRSF11	serine/arginine-rich splicing factor 11				LYZ
ITC.S9.89	0.0596183		MSMB	microseminoprotein beta-				M6PR
ITC.S9.938	0.023921		PRNP	prion protein				MAFB
ITC.S95.31	0.0446647		LOC100519001	histone-binding protein RBBP7-like				MAGT1
ITC.S981.1	0.0606754		LPHN2	latrophilin 2				MAN1A1
et|gi|20378719|gb|AF464013.1|	0.00215108		SPCS1	signal peptidase complex subunit 1 homolog (S. cerevisiae)				MANF
et|gi|311243962|ref|XM_001926340.2|	0.0430764		LOC100517529	hsc70-interacting protein-like				MAP1LC3B
et|gi|311244333|ref|XM_003121360.1|	0.0126764		LOC782177	vacuolar protein sorting 35				MAP2K1
et|gi|311244575|ref|XM_003121458.1|	0.0344869		LOC100514474	RNA-binding protein 25-like				MAP2K2
et|gi|311248375|ref|XM_003123075.1|	0.0473089		VCAM1	vascular cell adhesion molecule 1				MAP3K1
et|gi|311252035|ref|XM_003124851.1|	0.013668		LOC100517795	hypothetical protein LOC100517795				MAP4K4
et|gi|311253595|ref|XM_001926975.2|	0.0268505		LOC100473534	dynactin subunit 6-like				MAP7D1
et|gi|311254918|ref|XM_003125966.1|	0.0541299		CCNL1	cyclin L1				MAPK1
et|gi|311255329|ref|XM_003126136.1|	0.0166048		LOC100524238	tumor susceptibility gene 101 protein-like				MAPK1IP1L
et|gi|311257003|ref|XM_003126852.1|	0.0289408		LOC100517640	isochorismatase domain-containing protein 1-like				MAPRE1
et|gi|311261253|ref|XM_003128633.1|	0.0384974		LOC100518341	hypothetical LOC100518341				MARCH7
et|gi|311265294|ref|XM_003130536.1|	0.043184		LOC100520429	hypothetical LOC100520429				MARCKS
et|gi|311265629|ref|XM_003130704.1|	0.047406		LOC100424740	hypothetical protein LOC100424740				Mat2a
et|gi|311267880|ref|XM_003131733.1|	0.0186773		LOC100517665	oligosaccharyltransferase complex subunit OSTC-like				MAT2B
et|gi|311268939|ref|XM_003132225.1|	0.0571286		LOC100519040	signal peptidase complex subunit 2-like				MATR3
et|gi|311272620|ref|XM_003133479.1|	0.0226454		CHPT1	choline phosphotransferase 1				MAX
et|gi|311274403|ref|XM_001926002.2|	0.041572		HNRNPH1	heterogeneous nuclear ribonucleoprotein H1 (H)				MBNL1
et|gi|311274601|ref|XM_003134339.1|	0.0521779		MGC127989	hypothetical protein MGC127989				MCL1
et|gi|311274865|ref|XM_003134440.1|	0.0557955		LOC100513902	peptidyl-prolyl cis-trans isomerase FKBP3-like				MDH1
et|gi|311274867|ref|XM_003134441.1|	0.0278309		RNASE4	ribonuclease RNase A family 4				ME2
et|gi|311275619|ref|XM_003134782.1|	0.050776		HNRNPF	heterogeneous nuclear ribonucleoprotein F				MEA1
et|gi|311276401|ref|XM_003135143.1|	0.0197628		TUBA1B	tubulin alpha 1b				MED1
et|gi|35293598|gb|AY392088.1|	0.0259599		ATP5A1	ATP synthase H+ transporting mitochondrial F1 complex alpha subunit 1 cardiac muscle				MED10
et|gi|71849671|gb|DQ067279.1|	0.00791534		LOC100520038	osteopontin-like				MED13
gi|112766680|gb|DB793003.1|DB793003	0.0456014		TERF2IP	telomeric repeat binding factor 2 interacting protein				MED22
gi|115550332|dbj|AK238597.1|	0.0293208		LOC100054991	similar to cathepsin K				MEMO1
gi|12008738|gb|BF709261.1|BF709261	0.0336941		LOC100523265	ubiquitin-conjugating enzyme E2 D3-like				MESDC2
gi|12012598|gb|BF713123.1|BF713123	0.0553461		LOC100154555	UPF0568 protein C14orf166-like				METAP2
gi|146289076|gb|ES447486.1|ES447486	0.0105511		XRN2	5'-3' exoribonuclease 2				METTL7A
gi|146289215|gb|ES447625.1|ES447625	0.0378669		LOC100518679	BRO1 domain-containing protein BROX-like				METTL9
gi|14655475|gb|BI181066.1|BI181066	0.00870739		LOC100152970	hypothetical LOC100152970				MFSD1
gi|14660297|gb|BI185888.1|BI185888	0.0564742		LOC100477834	catenin beta-1-like				MGST1
gi|194033886|ref|XM_001925267.1|	0.0230619		LOC100517040	hypothetical LOC100517040				MGST3
gi|194034028|ref|XR_045662.1|	0.0327756		LOC100523377	twinfilin-1-like				MIF
gi|194034244|ref|XM_001925555.1|	0.0317969		LOC100152491	Lysophospholipase I				MINOS1
gi|194034722|ref|XM_001924603.1|	0.0353866		PON2	paraoxonase 2				MKI67
gi|194036909|ref|XM_001928066.1|	0.0323357		ATP2A2	ATPase Ca++ transporting cardiac muscle slow twitch 2				MKNK2
gi|194039538|ref|XM_001928601.1|	0.0357074		LOC100156865	mitochondrial ornithine aminotransferase				MLF2
gi|194039989|ref|XR_045627.1|	0.0463505		LOC100484769	phosphate carrier protein mitochondrial-like				Mmadhc
gi|194040123|ref|XM_001925090.1|	0.0092269		LOC100335975	hypothetical protein LOC100335975				MNAT1
gi|194040741|ref|XM_001926132.1|	0.0440706		SEP15	15 kDa selenoprotein				MORC3
gi|194042254|ref|XR_045335.1|	0.0543391		DNAJA1	DnaJ (Hsp40) homolog subfamily A member 1				MORF4L1
gi|1957|emb|X63893.1|	0.00971676		LOC100517533	palmitoyl-protein thioesterase 1-like				MORF4L2
gi|21551376|gb|BQ604650.1|BQ604650	0.00784185		LOC100525083	NADH dehydrogenase [ubiquinone] 1 beta subcomplex subunit 3-like				MOSPD2
gi|221026666|gb|FD588309.1|FD588309	0.0511177		LOC100154056	calmodulin				MPZL2
gi|23598127|gb|AY135590.1|	0.00423537		GSR	glutathione reductase				MRC1L1
gi|288245273|gb|FS694041.1|FS694041	0.0116043		LOC100516258	spectrin beta chain brain 1-like				MRFAP1
gi|288293638|gb|FS678742.1|FS678742	0.00226028		LOC100464445	ras-related protein Rab-1A-like				MRPL17
gi|288309375|gb|FS685954.1|FS685954	0.02908		LOC100523851	pre-mRNA 3'-end-processing factor FIP1-like				MRPL20
gi|288783224|dbj|AK345039.1|	0.0356358		RHOA	ras homolog gene family member A				MRPL30
gi|291195871|gb|GU723686.1|	0.0379145		CS	citrate synthase				MRPL42
gi|29288106|gb|CB481720.1|CB481720	0.0325198		LOC595108	ADP-ribosylation factor family-like protein				MRPS10
gi|37792587|gb|CF788026.1|CF788026	0.0471537		SGK1	serum/glucocorticoid regulated kinase 1				MRPS18A
gi|40410224|gb|BP160751.1|BP160751	0.0265883		SAT1	spermidine/spermine N1-acetyltransferase 1				MRPS18B
gi|40796407|gb|CK449193.1|CK449193	0.0332616		LOC100512132	hypothetical LOC100512132				MRPS6
gi|40829174|gb|CK457893.1|CK457893	0.0425915		LOC100518076	epidermal growth factor receptor substrate 15-like				MSMB
gi|40833585|gb|CK462304.1|CK462304	0.028493		LOC100524833	hypothetical LOC100524833				SC4MOL
gi|40835014|gb|CK463733.1|CK463733	0.0279525		LOC100517166	transmembrane protein 14C-like				MTCH1
gi|46169224|gb|CN154794.1|CN154794	0.0307382		LOC100158185	adenine nucleotide translocator 2				MTPN
gi|46171319|gb|CN156889.1|CN156889	0.0447974		SNW1	SNW domain containing 1				MTSS1
gi|48722728|gb|CN028192.1|CN028192	0.0300375		LOC693392	similar to heterogeneous nuclear ribonucleoprotein A3				MX1
gi|48725761|gb|CN031225.1|CN031225	0.0582134		LOC100516606	cytochrome c oxidase subunit 7A-related protein mitochondrial-like				MYADM
gi|49339872|gb|AJ655840.1|AJ655840	0.0420686		LOC100514795	60S ribosomal protein L23a-like				MYCBP2
gi|49917957|gb|AJ747663.1|AJ747663	0.0573451		LOC100154749	legumain-like				MYEOV2
gi|551191|gb|L36579.1|PIGSLADRBL	0.0461162		LOC100154960	Golgi reassembly-stacking protein 2-like				MYH9
gi|58797855|gb|AJ704905.1|AJ704905	0.0329709		CDC42SE1	CDC42 small effector 1				MYL12B
gi|59791237|gb|DN112571.1|DN112571	0.00948961		HNRNPD	heterogeneous nuclear ribonucleoprotein D (AU-rich element RNA binding protein 1 37kDa)				MYL6
gi|74258215|gb|BW981375.1|BW981375	0.0577221		CHMP5	chromatin modifying protein 5				NAA20
gi|84126798|gb|CV872838.1|CV872838	0.0248377		LOC100523733	60S ribosomal protein L8-like				NAAA
gi|87222148|gb|DY420845.1|DY420845	0.0596333		SEPP1	selenoprotein P plasma 1				NACA
gi|87237728|gb|DY436425.1|DY436425	0.0303769		CLK1	CDC-like kinase 1				C3
gi|90227511|gb|BX672021.2|BX672021	0.00846031		PSMD1	proteasome (prosome macropain) 26S subunit non-ATPase 1				Nadk
gi|90227649|gb|BX669172.2|BX669172	0.0597126		ANXA2	annexin A2				NAGA
gi|90229432|gb|BX921052.2|BX921052	0.0351288		CD24	CD24 molecule				NAP1L1
gi|90233571|gb|BX672194.2|BX672194	0.058936		LOC100152356	MGC139788 protein				NARS
gi|90234356|gb|BX675500.2|BX675500	0.0490241		LOC100511820	hypothetical LOC100511820				NCF1
gi|90235184|gb|BX665698.2|BX665698	0.016152		LOC100512981	adseverin-like				NCK1
gi|90235254|gb|BX675869.2|BX675869	0.0227812		EZR	ezrin				NCOA3
gi|90235936|gb|BX666174.2|BX666174	0.0569043		LOC100521629	hypothetical protein LOC100521629				NCOA4
gi|90236467|gb|BX666350.2|BX666350	0.0469679		RANBP2	RAN binding protein 2				NCOA7
gi|90237583|gb|BX676252.2|BX676252	0.0199625		LOC100516347	hypothetical LOC100516347				NDFIP1
gi|90237819|gb|BX666743.2|BX666743	0.0466966		ZC3H11A	zinc finger CCCH-type containing 11A				NDFIP2
gi|90237850|gb|BX666807.2|BX666807	0.0471369		LOC100518545	coiled-coil-helix-coiled-coil-helix domain-containing protein 2 mitochondrial-like				NDUFA1
gi|90238197|gb|BX676307.2|BX676307	0.0338148		UCHL3	ubiquitin carboxyl-terminal esterase L3 (ubiquitin thiolesterase)				Ndufa11
gi|90238243|gb|BX676360.2|BX676360	0.0143688		PSMD14	proteasome (prosome macropain) 26S subunit non-ATPase 14				NDUFA12
gi|90238257|gb|BX676378.2|BX676378	0.0265953		LOC100050146	similar to CCHC-type zinc finger nucleic acid binding protein				NDUFA13
gi|90238415|gb|BX676569.2|BX676569	0.0229547		LDHA	lactate dehydrogenase A				NDUFA2
gi|90238869|gb|BX667090.2|BX667090	0.0356175		EIF4A2	eukaryotic translation initiation factor 4A2				Ndufa3
gi|90241826|gb|BX667483.2|BX667483	0.0523593		HSPH1	heat shock 105kDa/110kDa protein 1				NDUFA4
gi|90241865|gb|BX670407.2|BX670407	0.00632627		LOC100519123	ATP-binding cassette sub-family A member 1-like				NDUFA8
gi|90242755|gb|BX920491.2|BX920491	0.0169113		RWDD1	RWD domain containing 1				NDUFA9
gi|90242918|gb|BX915362.2|BX915362	0.0550615		FAM49B	family with sequence similarity 49 member B				NDUFAB1
gi|90243633|gb|BX670676.2|BX670676	0.0396974		LOC100070096	similar to methyl-CpG binding protein MBD2				NDUFB1
gi|90243662|gb|BX670625.2|BX670625	0.0308926		EIF3M	eukaryotic translation initiation factor 3 subunit M				NDUFB10
gi|90244128|gb|BX677279.2|BX677279	0.0600485		LOC100513328	asparaginyl-tRNA synthetase cytoplasmic-like				NDUFB11
gi|90244256|gb|BX926098.2|BX926098	0.0227714		ITM2B	integral membrane protein 2B				NDUFB2
gi|90244441|gb|BX673714.2|BX673714	0.032966		XPOT	exportin tRNA (nuclear export receptor for tRNAs)				NDUFB3
gi|90245527|gb|BX670866.2|BX670866	0.053351		LOC100526104	ras-related protein Rab-10-like				NDUFB4
gi|90245951|gb|BX668119.2|BX668119	0.0491431		MRPL42	mitochondrial ribosomal protein L42				NDUFB8
gnl|ti|1373544006	0.0148072		RAB8B	RAB8B member RAS oncogene family				NDUFB9
gnl|ti|1373549324	0.0392404		HP1BP3	heterochromatin protein 1 binding protein 3				NDUFC1
gnl|ti|1374460144	0.0433765		LOC100515518	putative RNA-binding protein 3-like				NDUFC2
gnl|ti|1374461259	0.00574832		DDX17	DEAD (Asp-Glu-Ala-Asp) box polypeptide 17				NDUFS2
gnl|ti|1374462391	0.0353393		PSME2	proteasome (prosome macropain) activator subunit 2 (PA28 beta)				NDUFS3
gnl|ti|1374462393	0.0241479		LOC100515155	hypothetical LOC100515155				NDUFS5
gnl|ti|1374462547	0.0500952		TMCO1	transmembrane and coiled-coil domains 1				NECAP2
gnl|ti|1374463044	0.0261042		LOC100468471	actin-related protein 10-like				NEK7
gnl|ti|1374464379	0.0124018		SEC62	SEC62 homolog (S. cerevisiae)				NFE2L2
gnl|ti|1374464383	0.0576406		HSP90AA1	90-kDa heat shock protein				NFIL3
gnl|ti|1374464398	0.0169396		MGST1	microsomal glutathione S-transferase 1				NFKBIA
gnl|ti|1374464425	0.0267686		LOC100511071	keratinocyte-associated transmembrane protein 2-like				NFKBIZ
gnl|ti|1374464509	0.0279468		SLC7A11	solute carrier family 7 (cationic amino acid transporter y+ system) member 11				NME1
gnl|ti|1374465158	0.0507833		LOC513673	similar to serine/threonine kinase				NME2
gnl|ti|1374465237	0.0274335		LOC100157190	autophagy-related 3				NMI
gnl|ti|1374465584	0.010385		LOC100521960	pre-mRNA branch site protein p14-like				NMT1
gnl|ti|1374466337	0.0129604		MOSPD2	motile sperm domain containing 2				NOL7
gnl|ti|1374468492	0.0173417		PPP1CB	protein phosphatase 1 catalytic subunit beta isozyme				NONO
gnl|ti|1374468923	0.0590416		NOP58	NOP58 ribonucleoprotein homolog (yeast)				NOP10
gnl|ti|1374470963	0.0210126		ITGB1	integrin beta 1 (fibronectin receptor beta polypeptide antigen CD29 includes MDF2 MSK12)				NOP58
gnl|ti|1374471973	0.00418675		PSMC6	proteasome (prosome macropain) 26S subunit ATPase 6				NPC2
gnl|ti|1374472551	0.0236196		LOC100516188	lysosomal-associated transmembrane protein 4A-like				NPL
gnl|ti|1374472765	0.00924807		LGALS3	lectin galactoside-binding soluble 3				NPM1
gnl|ti|1374473888	0.0233388		LOC100517418	ubiquitin-like protein 3-like				NPTN
gnl|ti|1374473906	0.0121882		PDCD10	programmed cell death 10				NQO1
gnl|ti|1374473979	0.0487532		M6PR	mannose-6-phosphate receptor (cation dependent)				NR1H3
gnl|ti|1374475111	0.0273878		LOC783466	ubiquilin 1				NR2E1
gnl|ti|1374475424	0.0199335		LOC617104	growth and transformation-dependent protein				NSA2
gnl|ti|1374475777	0.00216086		ATP5B	ATP synthase H+ transporting mitochondrial F1 complex beta polypeptide				NSFL1C
gnl|ti|1374475836	0.0589205		RAP1B	RAP1B member of RAS oncogene family				NSUN2
gnl|ti|1374476151	0.0463947		LOC100146384	similar to HLA-B associated transcript 1				NT5C2
gnl|ti|1374477183	0.01706		LOC100423191	ATP synthase subunit a-like				NTAN1
gnl|ti|1374493860	0.0301785		MAT2B	methionine adenosyltransferase II beta				NUCKS1
gnl|ti|1374496327	0.0345469		SAMD9	sterile alpha motif domain containing 9				NUDC
gnl|ti|1374517244	0.0386832		IDE	insulin-degrading enzyme				NUDT21
gnl|ti|1374517406	0.0465423		LOC100525313	nucleophosmin-like				NUDT4
gnl|ti|1374519365	0.0290597		RPL5	ribosomal protein L5				NUFIP2
gnl|ti|1374519370	0.05812		LOC100522394	vimentin-like				NUP50
gnl|ti|1374519705	0.0151191		EEF1A1	eukaryotic translation elongation factor 1 alpha 1				NUTF2
gnl|ti|1374520504	0.0207024		LOC478335	similar to CG30152-PA				OAS1
gnl|ti|1374520536	0.0386851		LOC100511890	heat shock cognate 71 kDa protein-like				OAT
gnl|ti|1374520690	0.026058		YBX1	Y box binding protein 1				OAZ1
gnl|ti|1374521630	0.00882978		LOC100513628	general transcription factor IIE subunit 2-like				OAZ2
gnl|ti|1374521711	0.0510686		SDC2	syndecan 2				ODC1
gnl|ti|1374523536	0.0227215		PPARG	peroxisome proliferator-activated receptor gamma				OGT
gnl|ti|1374528425	0.0612646		LOC100517810	ribosome biogenesis protein NSA2 homolog				OLA1
gnl|ti|1374627818	0.017515		LOC100058188	similar to cell division cycle 42				OPTN
gnl|ti|1374653027	0.0524867		PSMB4	proteasome (prosome macropain) subunit beta type 4				ORMDL2
gnl|ti|1374654691	0.0448404		RPSA	ribosomal protein SA				OSBPL11
gnl|ti|1374656032	0.0585744		LOC608162	similar to 40S ribosomal protein S2				OSBPL9
gnl|ti|1374659860	0.00847469		LOC100516352	tubulin beta chain-like				OSTC
gnl|ti|1374660379	0.0355794		ENY2	enhancer of yellow 2 homolog (Drosophila)				OSTF1
gnl|ti|1374660571	0.0125693		RPS3A	ribosomal protein S3A				OXA1L
gnl|ti|1374661304	0.00527572		LOC100152852	prefoldin subunit 2-like				P4HA1
gnl|ti|1374663071	0.000802301		PKR	double stranded RNA-dependent protein kinase				P4HB
gnl|ti|1374666092	0.0134225		LOC100518668	40S ribosomal protein S11-like				PA2G4
gnl|ti|1374670644	0.0310218		RPL26	ribosomal protein L26				PABPC1
gnl|ti|1374762230	0.0565237		SLA-DRA	MHC class II DR-alpha				PABPN1
gnl|ti|1374763141	0.0521525		LOC100515658	pleckstrin homology domain-containing family O member 1-like				PACSIN2
gnl|ti|1374773056	0.0607103		GPX4	glutathione peroxidase 4 (phospholipid hydroperoxidase)				PAFAH1B1
gnl|ti|1374775828	0.0502034		LOC100523571	mitogen-activated protein kinase 1-like				Paip2
gnl|ti|1374775918	0.0190055		RPS6	ribosomal protein S6				PAN3
gnl|ti|1374779483	0.0127387		NCF1	neutrophil cytosolic factor 1				PANK3
gnl|ti|1374779628	0.0281704		LOC100154131	40S ribosomal protein S21-like				PAPOLA
gnl|ti|1374780510	0.0181277		RALA	v-ral simian leukemia viral oncogene homolog A (ras related)				PARK7
gnl|ti|1374813338	0.0556109		RNASEK	ribonuclease RNase K				PARM1
gnl|ti|1374819768	0.00248601		LOC100524330	26S proteasome complex subunit DSS1-like				PARP12
gnl|ti|1374823555	0.0131995		PPDPF	pancreatic progenitor cell differentiation and proliferation factor				PCBD1
gnl|ti|1374876034	0.0282224		LOC100519651	transcription elongation factor B polypeptide 2-like				PCBP2
gnl|ti|1374882340	0.042079		TOMM20	translocase of outer mitochondrial membrane 20 homolog (yeast)				PCMT1
gnl|ti|1374883346	0.00489652		LOC100517147	hypothetical LOC100517147				PCNA
gnl|ti|1374886782	0.060392		PPP1CC	protein phosphatase 1 catalytic subunit gamma isozyme				PCNP
gnl|ti|1374888717	0.0473273		ATPIF1	ATPase inhibitory factor 1				PDCD10
gnl|ti|1374889969	0.02639		LOC100520312	NADH dehydrogenase [ubiquinone] 1 alpha subcomplex subunit 3-like				PDCD2
gnl|ti|1374912947	0.0277817		LOC100514719	NADH dehydrogenase [ubiquinone] 1 beta subcomplex subunit 1-like				PDCD6IP
gnl|ti|1374918423	0.0421619		RPL7	ribosomal protein L7				PDHA1
gnl|ti|1375364476	0.0017396		NDUFB8	NADH dehydrogenase (ubiquinone) 1 beta subcomplex 8 19kDa				PDHB
gnl|ti|1375364825	0.00370422		LOC100064131	hypothetical LOC100064131				PDIA3
gnl|ti|1375366540	0.0377615		ACAT1	acetyl-CoA acetyltransferase 1				PDIA4
gnl|ti|1375367367	0.00335607		LOC100522541	hypothetical LOC100522541				PDIA6
gnl|ti|1375368193	0.0430192		LOC100479471	cytochrome c oxidase copper chaperone-like				PDXK
gnl|ti|1375368597	0.0263145		LOC100155511	mitochondrial import receptor subunit TOM6 homolog				PEBP1
gnl|ti|1375371645	0.0297906		LOC100513629	ATP synthase lipid-binding protein mitochondrial-like				PELI1
gnl|ti|1375375270	0.0532656		NR2E1	nuclear receptor subfamily 2 group E member 1				PF4
gnl|ti|1375376432	0.0320497		LOC100517415	protein transport protein Sec61 subunit gamma-like				PFDN2
gnl|ti|1375409520	0.0591084		ISCU	iron-sulfur cluster scaffold homolog (E. coli)				PFDN4
gnl|ti|1375415609	0.0604889		LOC100511167	60S acidic ribosomal protein P1-like				PFKFB3
gnl|ti|1376792035	0.0397684		LOC100153727	peptidyl-prolyl cis-trans isomerase A-like				Pgcp
gnl|ti|1376799085	0.0141181		LOC100526181	replication protein A 14 kDa subunit-like				PGD
gnl|ti|1376804924	0.00481503		LOC100518898	histidine triad nucleotide-binding protein 1-like				PGK1
gnl|ti|1376807628	0.000368385		MGST3	microsomal glutathione S-transferase 3				PGM1
gnl|ti|1376884465	0.0224126		ERH	enhancer of rudimentary homolog (Drosophila)				PGRMC1
gnl|ti|1376885216	0.0564949		CUTA	cutA divalent cation tolerance homolog (E. coli)				PHB
gnl|ti|1376890047	0.059564		NME2	non-metastatic cells 2 protein (NM23B) expressed in				PHF11
gnl|ti|1376892257	0.00653171		CD74	CD74 antigen				PHF5A
gnl|ti|1376937539	0.0508285		NDUFA4	NADH dehydrogenase [ubiquinone] 1 alpha subcomplex subunit 4				PHYH
gnl|ti|1376945623	0.0154653		LOC100519136	hypothetical LOC100519136				PIAS1
gnl|ti|1376945756	0.0564521		GABARAP	GABA(A) receptor-associated protein				PICALM
gnl|ti|1376945805	0.020476		NDUFAB1	NADH dehydrogenase (ubiquinone) 1 alpha/beta subcomplex 1 8kDa				PIGC
gnl|ti|1377000700	0.0483439		UHMK1	U2AF homology motif (UHM) kinase 1				PIK3AP1
gnl|ti|1377004395	0.0220308		LOC100512940	60S ribosomal protein L9-like				PITPNB
gnl|ti|1377004698	0.0283015		SDHB	succinate dehydrogenase complex subunit B iron sulfur (Ip)				PJA2
gnl|ti|1377009009	0.0124806		RABAC1	Rab acceptor 1 (prenylated)				PKM2
gnl|ti|1377010574	0.00337346		LOC100522848	barrier-to-autointegration factor-like				PLAUR
gnl|ti|1377010827	0.0427517		LOC100512482	39S ribosomal protein L17 mitochondrial-like				PLD3
gnl|ti|1377010876	0.0339927		SERF2	small EDRK-rich factor 2				PLEK
gnl|ti|1377014179	0.0241857		LOC100524934	DNA-directed RNA polymerases I II and III subunit RPABC2-like				PLEKHB2
gnl|ti|1377105473	0.00206597		LOC100514033	NADH dehydrogenase [ubiquinone] 1 alpha subcomplex subunit 11-like				PLEKHF2
gnl|ti|1377106850	0.0487054		LOC100469060	proteasome maturation protein-like				PLEKHO2
gnl|ti|1377111558	0.0284506		LOC100059516	similar to putative cyclin G1 interacting protein				PLIN2
gnl|ti|1377114685	0.0490645		SNRPC	small nuclear ribonucleoprotein polypeptide C				PLOD3
gnl|ti|1377116612	0.0609277		SAP18	Sin3A-associated protein 18kDa				PLP2
gnl|ti|1377192385	0.0161567		RAMP2	receptor (G protein-coupled) activity modifying protein 2				PLTP
gnl|ti|1377193222	0.0432011		RPL12	ribosomal protein L12				PLXNC1
gnl|ti|1377202873	0.0154333		LOC100524873	cytochrome b-c1 complex subunit 6 mitochondrial-like				PMPCB
gnl|ti|1377206171	0.00206436		LOC100154408	multicatalytic proteinase subunit K				PNP
gnl|ti|1377256056	0.00943301		LOC100153350	DNA-directed RNA polymerases I and III subunit RPAC2-like				PNPLA2
gnl|ti|1377262310	0.0290857		LOC100512306	eukaryotic translation initiation factor 1-like				PNPO
gnl|ti|1377262325	0.00342187		TMBIM6	transmembrane BAX inhibitor motif containing 6				POLB
gnl|ti|1377263391	0.011683		CD53	CD53 molecule				POLR1D
gnl|ti|1377265478	0.0237097		LOC100524308	cytochrome b-c1 complex subunit 8-like				POLR2E
gnl|ti|1377265950	0.0127838		LOC100514907	40S ribosomal protein S17-like				POLR2F
gnl|ti|1377268878	0.000956071		COX6C	COX6C protein				POLR2G
gnl|ti|1377270148	0.0542516		MDH1	malate dehydrogenase 1 NAD (soluble)				POLR2I
gnl|ti|1377271872	0.0498942		LOC100524124	signal peptidase complex catalytic subunit SEC11C-like				POLR2L
gnl|ti|1377312649	0.0221443		LOC100521722	zinc finger protein 706-like				POMP
gnl|ti|1377316274	0.0543665		MAP1LC3B	microtubule-associated protein 1 light chain 3 beta				PON2
gnl|ti|1377325425	0.0167108		LOC100513895	NADH dehydrogenase [ubiquinone] 1 beta subcomplex subunit 2 mitochondrial-like				POR
gnl|ti|1377327941	0.00606762		UQCRB	ubiquinol-cytochrome c reductase binding protein				PPA1
gnl|ti|1377348289	0.00897415		LOC616999	selenoprotein T-like				PPARG
gnl|ti|1377348297	0.048731		LOC612968	similar to Hypothetical UPF0327 protein				PPBP
gnl|ti|1377352459	0.0195184		ATP1B1	ATPase Na+/K+ transporting beta 1 polypeptide				PPDPF
gnl|ti|1377352953	0.0513858		DBI	diazepam binding inhibitor (GABA receptor modulator acyl-CoA binding protein)				PPIA
gnl|ti|1377354099	0.0118846		LOC100516470	cystatin-C-like				PPIB
gnl|ti|1377354501	0.0119505		RPS10	ribosomal protein S10				PPIL3
gnl|ti|1377564573	0.00805794		LOC100513030	NADH dehydrogenase [ubiquinone] 1 subunit C2-like				PPM1A
gnl|ti|1377564613	0.0518537		LOC100517840	60S ribosomal protein L34-like				PPM1B
gnl|ti|1377567616	0.006324		RPL19	ribosomal protein L19				PPP1CB
gnl|ti|1377568756	0.0100834		LOC100515808	hypothetical protein LOC100515808				PPP1CC
gnl|ti|1377569092	0.0150595		EIF3K	eukaryotic translation initiation factor 3 subunit K				PPP1R12A
gnl|ti|1377572495	0.0182684		RPL14	ribosomal protein L14				PPP2CA
gnl|ti|1377573635	0.0413913		DAB2	disabled homolog 2 mitogen-responsive phosphoprotein (Drosophila)				PPP2CB
gnl|ti|1377634948	0.0293659		LOC100051688	similar to ribosomal protein L15				PPP2R1B
gnl|ti|1377639784	0.0365809		PTPLB	protein tyrosine phosphatase-like (proline instead of catalytic arginine) member b				PPP2R2A
gnl|ti|1377664821	0.00264189		LOC100517160	hypothetical protein LOC100517160				PPP2R2C
gnl|ti|1377664890	0.0309535		LOC100520297	protein BUD31 homolog				PPP4R2
gnl|ti|1377666809	0.0176223		LOC100154920	elongation factor 1-beta-like				PPT1
gnl|ti|1377721320	0.0228164		PSMT3	MIF2 suppressor				PQLC3
gnl|ti|1377722059	0.0350886		LOC100514824	transcription factor BTF3-like				PRDX1
gnl|ti|1377722587	0.010565		LOC100063421	similar to GTP-binding protein SAR1a				PRDX2
gnl|ti|1377722614	0.0210106		LOC414435	CGI-140				PRDX4
gnl|ti|1377742108	0.0281305		SH3BGRL3	SH3 domain binding glutamic acid-rich protein like 3				PRDX5
gnl|ti|1377742655	0.0315004		LOC100157789	H/ACA ribonucleoprotein complex subunit 3-like				PRDX6
gnl|ti|1377744458	0.0402178		SR-PSOX	scavenger receptor for phosphatidylserine and oxidized low density lipoprotein				PRELID1
gnl|ti|1377750412	0.00338751		LOC100521518	hypothetical protein LOC100521518				PRKAR1A
gnl|ti|1377753784	0.0015908		RPS3	ribosomal protein S3				PRKAR2A
gnl|ti|1377761493	0.0493807		LOC100519334	THO complex subunit 7 homolog				PRMT1
gnl|ti|1377761919	0.00718889		LOC100524374	hypothetical protein LOC100524374				PRNP
gnl|ti|1377767346	0.0435311		RPL10	ribosomal protein L10				PRPS1
gnl|ti|1377769649	0.0275759		NACA	nascent polypeptide-associated complex alpha subunit				PRPS2
gnl|ti|1377773362	0.0430198		RPL17	ribosomal protein L17				PRR13
gnl|ti|1377777354	0.0463063		RPL18	ribosomal protein L18				PRRC2C
gnl|ti|1377782200	0.0341253		LOC100153480	small nuclear ribonucleoprotein Sm D3-like				PSAP
gnl|ti|1377785633	0.0219849		TMSB10	thymosin beta 10				PSENEN
gnl|ti|1377859437	0.0103031		LOC100156136	cytochrome c oxidase subunit 5A mitochondrial-like				Psma1
gnl|ti|1377866557	0.0602068		LOC784058	dynein light chain 1				PSMA2
gnl|ti|1377867013	0.0134214		H3F3A	H3 histone family 3A				PSMA3
gnl|ti|1377891785	0.0556379		LOC100517165	40S ribosomal protein S5-like				PSMA4
gnl|ti|1377893326	0.0130767		UBB	ubiquitin B				PSMA5
gnl|ti|1377903654	0.0276783		PABPN1	poly(A) binding protein nuclear 1				PSMA6
gnl|ti|1377952338	0.0359499		RPL10A	ribosomal protein L10a				PSMB1
gnl|ti|1377953166	0.0437303		ANXA4	annexin A4				PSMB10
gnl|ti|1377953610	0.00390244		H2AFZ	H2A histone family member Z				PSMB2
gnl|ti|1377955401	0.0309739		LOC100517761	CD63 antigen-like				PSMB4
gnl|ti|1377957441	0.0310404		Hsp27	heat shock 27kDa protein 1				PSMB6
gnl|ti|1377958909	0.0545842		LOC100518703	GTPase IMAP family member 1-like				PSMB8
gnl|ti|1377959167	0.0399207		ARL6IP5	ADP-ribosylation-like factor 6 interacting protein 5				PSMC1
gnl|ti|1377959889	0.0362079		LOC100524086	nucleosome assembly protein 1-like 1-like				PSMC2
gnl|ti|1377961257	0.0587677		LOC100517624	beta-2-microglobulin-like				PSMC3
gnl|ti|1377963072	0.0466826		LASS2	LAG1 homolog ceramide synthase 2				PSMC4
gnl|ti|1377963529	0.00444847		RPL7A	ribosomal protein L7a				PSMC5
gnl|ti|1377965923	0.0482886		MANF	mesencephalic astrocyte-derived neurotrophic factor				PSMC6
gnl|ti|1377967221	0.0510485		ACL	ATP citrate lyase				PSMD1
gnl|ti|1377979658	0.00747313		LOC100518048	hypothetical LOC100518048				PSMD11
gnl|ti|1377984955	0.0264103		LOC100511743	protein FAM32A-like				PSMD12
gnl|ti|1377988991	0.020361		UBCH5B	E2 ubiquitin-conjugating enzyme UbcH5B				PSMD13
gnl|ti|1379683644	0.0490701		RPL35	ribosomal protein L35				PSMD14
gnl|ti|1379683731	0.00395715		LOC100475408	60S ribosomal protein L22-like 1-like				PSMD2
gnl|ti|1379685733	0.0218542		CORO1C	coronin actin binding protein 1C				PSMD4
gnl|ti|1379688734	0.0566073		LOC100155709	ras and Rab interactor 3-like				PSMD6
gnl|ti|1379690007	0.0374117		LCP1	lymphocyte cytosolic protein 1 (L-plastin)				PSMD7
gnl|ti|1379690108	0.0340141		LOC100523429	hypothetical LOC100523429				PSMD8
gnl|ti|1379694871	0.0434265		MAP7D1	MAP7 domain containing 1				PSME1
gnl|ti|1379735168	0.0446102		LOC100153375	huntingtin-interacting protein K-like				PSME2
gnl|ti|1379737659	0.0605508		LOC100524872	small nuclear ribonucleoprotein Sm D1-like				Ptdss1
gnl|ti|1379737961	0.0593595		LOC100516385	40S ribosomal protein S25-like				PTGES3
gnl|ti|1379740747	0.0356178		LOC100523300	translocon-associated protein subunit delta-like				PTGR1
gnl|ti|1379741985	0.017889		LOC100510936	septin-2-like				PTMA
gnl|ti|1379743230	0.00554308		LOC100514778	28S ribosomal protein S18a mitochondrial-like				PTP4A1
gnl|ti|1379745296	0.0197124		HSBP1	heat shock factor binding protein 1				PTP4A2
gnl|ti|1379747726	0.0181851		LOC100063168	similar to NADH dehydrogenase				PTPN12
gnl|ti|1379747830	0.0340106		ATP6AP1	ATPase H+ transporting lysosomal accessory protein 1				PTPN2
gnl|ti|1379748268	0.0274026		DYNLRB1	dynein light chain roadblock-type 1				PTS
gnl|ti|1379748290	0.0523675		S100A9	S100 calcium binding protein A9				PUM1
gnl|ti|1379749273	0.0502639		FAU	Finkel-Biskis-Reilly murine sarcoma virus (FBR-MuSV) ubiquitously expressed				PUM2
gnl|ti|1379750036	0.0365242		LOC100511704	heterogeneous nuclear ribonucleoprotein D-like				PYGL
gnl|ti|1379768759	0.0191638		RPL11	ribosomal protein L11				QARS
gnl|ti|1379771930	0.055905		C17H20orf43	ortholog of human chromosome 20 open reading frame 43				Qk
gnl|ti|1379772250	0.0155743		LOC100521315	39S ribosomal protein L30 mitochondrial-like				RAB10
gnl|ti|1379774627	0.0170389		LOC100519386	transmembrane protein 93-like				RAB11A
gnl|ti|1379775895	0.0196171		MARCKS	myristoylated alanine-rich protein kinase C substrate				RAB14
gnl|ti|1379777622	0.0492612		HNRNPK	heterogeneous nuclear ribonucleoprotein K				RAB18
gnl|ti|1379778007	0.00791312		FTL	ferritin light polypeptide				RAB1A
gnl|ti|1379778862	0.0607515		LOC100153565	flotillin-1-like				RAB22A
gnl|ti|1379786258	0.0312449		ATP5E	ATP synthase H+ transporting mitochondrial F1 complex epsilon subunit				RAB31
gnl|ti|1379787586	0.0487948		KRTCAP2	keratinocyte associated protein 2				RAB6A
gnl|ti|1379788784	0.0336624		LOC100522020	zinc finger FYVE domain-containing protein 21-like				Rab7a
gnl|ti|1379789035	0.021466		LOC100513790	protein MEMO1-like				RAB8B
gnl|ti|1379794405	0.0261427		LOC100511677	coronin-1B-like				RABAC1
gnl|ti|1379795443	0.0539396		ELOVL5	ELOVL family member 5 elongation of long chain fatty acids (FEN1/Elo2 SUR4/Elo3-like yeast)				RAC1
gnl|ti|1379796124	0.0487401		RPS15	ribosomal protein S15				RAD23B
gnl|ti|1379796430	0.0219954		AD014	mitochondrial TOMM7				RALA
gnl|ti|1379797474	0.0244266		LOC100515829	pleckstrin homology domain-containing family O member 1-like				RAMP2
gnl|ti|1379801101	0.0535521		LOC100515593	hypothetical protein LOC100515593				RAN
gnl|ti|1379919964	0.0457812		GNAI2	guanine nucleotide binding protein (G protein) alpha inhibiting activity polypeptide 2				RANBP2
gnl|ti|1379920158	0.0582802		LOC100514935	renin receptor-like				RAP1A
gnl|ti|1379920915	0.0220459		LOC100524842	mortality factor 4-like protein 2-like				RAP1B
gnl|ti|1379920918	0.04351		LOC100525355	60S ribosomal protein L21-like				RAP2B
gnl|ti|1379923331	0.0142784		LOC100516480	cytochrome c oxidase subunit 7B mitochondrial-like				RARS
gnl|ti|1379923557	0.0173164		COX6B	COX6B protein				RASSF1
gnl|ti|1379923792	0.00959457		LOC396781	IgG heavy chain				Rassf3
gnl|ti|1379925060	0.0143142		LOC100521151	hypothetical LOC100521151				RBBP4
gnl|ti|1379925354	0.0248191		HBXIP	hepatitis B virus x interacting protein				RBBP7
gnl|ti|1379927234	0.0285173		RPL36AL	ribosomal protein L36a-like				RBM15B
gnl|ti|1379929953	0.0162131		LOC100517869	f-actin-capping protein subunit alpha-2-like				RBM39
gnl|ti|1379930518	0.013964		PSMB10	proteasome (prosome macropain) subunit beta type 10				RBM47
gnl|ti|1379930797	0.0369734		SLC2A3	solute carrier family 2 (facilitated glucose transporter) member 3				RBM5
gnl|ti|1379931425	0.0514799		HSP70.2	heat shock protein 70.2				RBM8A
gnl|ti|1379931866	0.00312949		YWHAZ	tyrosine 3-monooxygenase/tryptophan 5-monooxygenase activation protein zeta polypeptide				RBMS1
gnl|ti|1379933649	0.0302556		CSTB	cystatin B (stefin B)				RBPJ
gnl|ti|1379935300	0.0606501		COX6A1	cytochrome c oxidase subunit VIa polypeptide 1				REEP5
gnl|ti|1379935918	0.0206449		NDUFA13	NADH dehydrogenase (ubiquinone) 1 alpha subcomplex 13				REPS1
gnl|ti|1379937361	0.00692061		Sgpl1	sphingosine phosphate lyase 1				RER1
gnl|ti|1379938917	0.0468345		RPL30	ribosomal protein L30				RETSAT
gnl|ti|1379939666	0.0288692		LOC100525204	glutathione S-transferase P-like				Rfk
gnl|ti|1379939730	0.0570993		ACTR3	ARP3 actin-related protein 3 homolog (yeast)				RFTN1
gnl|ti|1379940786	0.0316787		NDUFB4	NADH dehydrogenase (ubiquinone) 1 beta subcomplex 4 15kDa				RGS10
gnl|ti|1379941638	0.059609		C1QA	complement component 1 q subcomponent A chain				Rheb
gnl|ti|1379944964	0.03826		JKAMP	JNK1/MAPK8-associated membrane protein				RHOA
gnl|ti|1379945762	0.0316458		LOC100520891	60S ribosomal protein L18a-like				RHOB
gnl|ti|1379950083	0.0550146		ARCN1	archain 1				RHOC
gnl|ti|1379950575	0.0101043		LOC100525632	coatomer subunit epsilon-like				Rhoq
gnl|ti|1379952208	0.00340623		LOC100522725	cytochrome c oxidase subunit 8A mitochondrial-like				RIN3
gnl|ti|1379952890	0.00256019		LOC100525306	muscleblind-like protein 1-like				RIOK3
gnl|ti|1379956616	0.0350144		Cox5b	mitochondrial cytochrome c oxidase subunit Vb				RNASE4
gnl|ti|1379958139	0.0413646		HBP15/L22	heparin binding protein				RNASEH2C
gnl|ti|1379960340	0.0474569		PPP2R2A	protein phosphatase 2 regulatory subunit B alpha				RNASEK
gnl|ti|1380065352	0.00268483		C-FLIP	cellular FLICE-like inhibitory protein				RNASET2
gnl|ti|1380066616	0.0173529		LOC100518254	40S ribosomal protein S19-like				RNF10
gnl|ti|1380069548	0.0601344		LOC100270684	hypothetical protein LOC100270684				RNF114
gnl|ti|1380070998	0.0297779		AHNAK	AHNAK nucleoprotein				RNF13
gnl|ti|1380074735	0.0296875		PSME1	proteasome (prosome macropain) activator subunit 1 (PA28 alpha)				RNF130
gnl|ti|1380076781	0.0544124		LOC100521642	60S ribosomal protein L24-like				RNF146
gnl|ti|1380076883	0.0327129		ATP6V1A	ATPase H+ transporting lysosomal 70kDa V1 subunit A				RNF149
gnl|ti|1380079390	0.0353273		LOC100522378	hypothetical LOC100522378				RNF181
gnl|ti|1380079615	0.0355395		IFI6	interferon alpha-inducible protein 6				RNF19A
gnl|ti|1380102775	0.0151609		EIF4H	eukaryotic translation initiation factor 4H				RNF39
gnl|ti|1380105208	0.0299194		UQCR10	ubiquinol-cytochrome c reductase complex 7.2 kDa protein				RNH1
gnl|ti|1380105497	0.00293212		SF3B1	splicing factor 3b subunit 1 155kDa				RNPS1
gnl|ti|1380106421	0.0333584		C5H12orf62	chromosome 12 open reading frame 62 ortholog				ROCK1
gnl|ti|1380106485	0.0446044		PNPLA2	patatin-like phospholipase domain containing 2				ROD1
gnl|ti|1380109183	0.0194535		LOC100514073	hypothetical LOC100514073				ROMO1
gnl|ti|1380110942	0.0155991		RPS16	ribosomal protein S16				RPA3
gnl|ti|1380110967	0.00549657		RPS9	ribosomal protein S9				RPIA
gnl|ti|1380113739	0.0435896		IL1B	interleukin 1 beta				RPL10
gnl|ti|1380115323	0.0491549		MIF	macrophage migration inhibitory factor (glycosylation-inhibiting factor)				RPL10A
gnl|ti|1380116277	0.0542651		LOC100520950	NADH dehydrogenase [ubiquinone] 1 alpha subcomplex subunit 2-like				RPL11
gnl|ti|1380116413	0.0450785		LOC100522926	calmodulin-like				RPL12
gnl|ti|1380117103	0.058789		LOC100071636	similar to ribosomal protein S14				RPL13
gnl|ti|1380338383	0.0142518		LOC100065699	similar to Sm D2				RPL13A
gnl|ti|1380339692	0.0392525		ATP5J2	ATP synthase H+ transporting mitochondrial Fo complex subunit F2				RPL14
gnl|ti|1380343963	0.0225913		RPS12	ribosomal protein S12				RPL15
gnl|ti|1380344981	0.0518195		RPS26	ribosomal protein S26				RPL17
gnl|ti|1380346681	0.0540036		RPS7	ribosomal protein S7				RPL18
gnl|ti|1380347118	0.0179031		LOC100512624	ATP synthase subunit d mitochondrial-like				RPL18A
gnl|ti|1380348076	0.0443366		RPL13A	ribosomal protein L13a				RPL19
gnl|ti|1380348413	0.0193124		RPS20	ribosomal protein S20				RPL21
gnl|ti|1380348472	0.0252095		LOC100512835	eukaryotic translation initiation factor 3 subunit D-like				RPL22
gnl|ti|1380348617	0.043493		COX7C	cytochrome c oxidase subunit VIIc				RPL22L1
gnl|ti|1380348685	0.000526831		NDUFB10	NADH dehydrogenase (ubiquinone) 1 beta subcomplex 10 22kDa				RPL23
gnl|ti|1380350816	0.0378966		LOC100513161	tumor necrosis factor receptor superfamily member 21-like				RPL23A
gnl|ti|1380351716	0.0267206		RPL32	ribosomal protein L32				RPL26
gnl|ti|1380352759	0.025837		LOC100336259	N-myc-interactor-like				RPL26L1
gnl|ti|1380353419	0.0532496		SSH2	slingshot homolog 2 (Drosophila)				RPL27
gnl|ti|1380353624	0.0519308		DHX36	DEAH (Asp-Glu-Ala-His) box polypeptide 36				RPL27A
gnl|ti|1380353971	0.0124606		AMBN	ameloblastin (enamel matrix protein)				RPL28
gnl|ti|1380355209	0.0538083		LOC100475133	stress-induced-phosphoprotein 1-like				RPL29
gnl|ti|1380355644	0.0348549		IL1A	interleukin 1 alpha				RPL3
gnl|ti|1380355649	0.060528		LOC100522238	protein unc-93 homolog B1-like				RPL30
gnl|ti|1380356019	0.0353547		TMEM132A	transmembrane protein 132A				RPL31
gnl|ti|1380356669	0.0366537		LOC100154770	radiation-inducible immediate-early gene IEX-1-like				RPL32
gnl|ti|1380356772	0.0481028		IRG6	inflammatory response protein 6				RPL34
gnl|ti|1380357448	0.0181081		PELI1	pellino homolog 1 (Drosophila)				RPL35
gnl|ti|1380357917	0.0311986		HK3	hexokinase 3 (white cell)				RPL35A
gnl|ti|1380358613	0.0456134		LOC100523810	alkaline ceramidase 3-like				RPL36
gnl|ti|1380359417	0.0427213		LOC100152253	syntaxin-11-like				RPL36AL
gnl|ti|1380360055	0.00816502		NPL	N-acetylneuraminate pyruvate lyase (dihydrodipicolinate synthase)				RPL37
gnl|ti|1380362226	0.0323034		SLC30A1	solute carrier family 30 (zinc transporter) member 1				RPL37A
gnl|ti|1380362792	0.0171555		UTP6	UTP6 small subunit (SSU) processome component homolog (yeast)				RPL38
gnl|ti|1380363418	0.0579022		LOC100514120	hypothetical LOC100514120				RPL39
gnl|ti|1380363721	0.0146348		LOC100157183	biogenesis of lysosome-related organelles complex-1 subunit 2				RPL5
gnl|ti|1380364050	0.0382842		LOC100517744	ribose-phosphate pyrophosphokinase 1-like				RPL6
gnl|ti|1380365222	0.0538324		LOC100513488	myelin protein zero-like protein 2-like				RPL7
gnl|ti|1380365583	0.00391148		PIAS1	protein inhibitor of activated STAT 1				RPL7A
gnl|ti|1380365967	0.0259759		LOC100445015	ERO1-like protein alpha-like				RPL7L1
gnl|ti|1380366257	0.0147242		ABCA1	ATP-binding cassette sub-family A (ABC1) member 1				RPL8
gnl|ti|1380367591	0.0182938		LOC100516257	pleckstrin-like				RPL9
gnl|ti|1380368645	0.0538359		LOC100523554	n-acetylglucosamine-1-phosphotransferase subunits alpha/beta-like				RPLP1
gnl|ti|1380368721	0.00665929		LOC100513076	hypothetical LOC100513076				RPN2
gnl|ti|1380369326	0.0379619		PARP12	poly (ADP-ribose) polymerase family member 12				RPS10
gnl|ti|1380369648	0.0268568		LOC100522293	properdin-like				RPS11
gnl|ti|1380370569	0.0216634		SLC30A9	solute carrier family 30 (zinc transporter) member 9				RPS12
gnl|ti|1380371546	0.0125135		LOC100521443	cdc42 effector protein 3-like				RPS13
gnl|ti|1380372794	0.0312895		LOC100155802	uncharacterized protein C1orf54-like				RPS14
gnl|ti|1380373387	0.0459473		BLNK	B-cell linker				RPS15
gnl|ti|1380373403	0.0366279		LOC100516055	chloride intracellular channel protein 2-like				RPS16
gnl|ti|1380373839	0.0324209		CCL4	chemokine (C-C motif) ligand 4				RPS17
gnl|ti|1380374083	0.0546754		CDK6	cyclin-dependent kinase 6				RPS18
gnl|ti|1380375386	0.0237224		PNP	purine nucleoside phosphorylase				RPS19
gnl|ti|1380375456	0.0297221		LOC100152559	Regulator of G-protein signaling 10				RPS2
gnl|ti|1380375707	0.0150855		LOC100515954	cytidine deaminase-like				RPS20
gnl|ti|1380375935	0.0274478		CYP1B1	cytochrome P450 family 1 subfamily B polypeptide 1				RPS21
gnl|ti|1380376001	0.0323308		UPP1	uridine phosphorylase 1				RPS23
gnl|ti|1380376477	0.0566053		Etv3	ets variant gene 3				RPS24
gnl|ti|1380376522	0.00525805		CARKD	carbohydrate kinase domain containing				RPS25
gnl|ti|1380376545	0.0479581		LOC100526085	tyrosine-protein kinase HCK-like				RPS26
gnl|ti|1380376598	0.0227331		IFITM3	interferon induced transmembrane protein 3 (1-8U)				RPS27
gnl|ti|1380376604	0.0119433		ALOX5AP	arachidonate 5-lipoxygenase-activating protein				RPS27A
gnl|ti|1380628468	0.0351998		FNIP2	folliculin interacting protein 2				RPS28
gnl|ti|1380629248	0.0459927		LOC100522488	uncharacterized protein C22orf9-like				RPS3
gnl|ti|1380636065	0.0300535		CYTH1	cytohesin 1				RPS3A
gnl|ti|1380637083	0.028651		ASXL2	additional sex combs like 2 (Drosophila)				RPS5
gnl|ti|1380694978	0.0093934		PPP2R1B	protein phosphatase 2 regulatory subunit A beta				RPS6
gnl|ti|1380695048	0.000590062		LOC100524561	platelet basic protein-like				RPS6KA1
gnl|ti|1380721722	0.0302707		IK	IK cytokine down-regulator of HLA II				RPS7
gnl|ti|1380724136	0.0295657		UBA2	ubiquitin-like modifier activating enzyme 2				RPS8
gnl|ti|1380727128	0.0349451		DYNLT1	dynein light chain Tctex-type 1				RPS9
gnl|ti|1380727583	0.0593541		LOC100515771	transmembrane protein 205-like				RPSA
gnl|ti|1380727803	0.0121267		CSE1L	CSE1 chromosome segregation 1-like (yeast)				RRAGB
gnl|ti|1380727901	0.0452041		GP91-PHOX	NADPH oxidase heavy chain subunit				RRAGC
gnl|ti|1380727975	0.0586424		LOC780407	chemokine ligand 24-like protein				RRBP1
gnl|ti|1380728185	0.0259502		TNIP1	TNFAIP3 interacting protein 1				RTN3
gnl|ti|1380728701	0.0315811		SC4MOL	sterol-C4-methyl oxidase-like				RWDD1
gnl|ti|1380728896	0.025389		RAP1A	RAP1A member of RAS oncogene family				S100A10
gnl|ti|1380729134	0.013147		LOC100520094	signal recognition particle 68 kDa protein-like				S100A11
gnl|ti|1380729179	0.038817		LOC100511619	CD151 antigen-like				S100A6
gnl|ti|1380729698	0.0193426		LOC100512385	thioredoxin-like protein 1-like				S100A9
gnl|ti|1380729699	0.0211267		LSM4	LSM4 homolog U6 small nuclear RNA associated (S. cerevisiae)				SAFB
gnl|ti|1380729761	0.0149703		PAN3	PAN3 poly(A) specific ribonuclease subunit homolog (S. cerevisiae)				SAMD9
gnl|ti|1380729893	0.000904249		PLXNC1	plexin C1				SAP18
gnl|ti|1380729899	0.0203731		LOC100297795	similar to pterin-4 alpha-carbinolamine dehydratase/dimerization cofactor of hepatocyte nuclear factor 1 alpha				SAR1A
gnl|ti|1380730183	0.0509838		NTAN1	N-terminal asparagine amidase				SAR1B
gnl|ti|1380731065	0.00825969		SRPR	signal recognition particle receptor (docking protein)				SARNP
gnl|ti|1380782250	0.0319809		SERPINB1	serpin peptidase inhibitor clade B (ovalbumin) member 1				SARS
gnl|ti|1380782876	0.000222322		LOC100512087	reticulon-3-like				SAT1
gnl|ti|1380784698	0.0489442		YY1	YY1 transcription factor				SCAMP2
gnl|ti|1380785308	0.00273833		LOC100517568	magnesium transporter protein 1-like				SCAND1
gnl|ti|1380785545	0.0557793		EIF6	eukaryotic translation initiation factor 6				Scarb2
gnl|ti|1380787445	0.00126146		LOC100441410	beta-1 4-galactosyltransferase 5-like				Sccpdh
gnl|ti|1380789030	0.00469686		LOC100444728	protein quaking-like				SCD
gnl|ti|1380789408	0.00130117		LOC100518283	testis-specific Y-encoded-like protein 1-like				SCIN
gnl|ti|1380791232	0.00641535		FMNL3	formin-like 3				SDAD1
gnl|ti|1380794477	0.0513822		LOC100515404	inter-alpha-trypsin inhibitor heavy chain H5-like				SDC2
gnl|ti|1380795193	0.00676903		NPC2	Niemann-Pick disease type C2				SDCBP
gnl|ti|1380795453	0.0325022		MYCBP2	MYC binding protein 2				SDF2
gnl|ti|1380796070	0.0394498		TACC1	transforming acidic coiled-coil containing protein 1				SDF4
gnl|ti|1380796654	0.00680772		COFILIN	COFILIN protein				SDHB
gnl|ti|1380798043	0.01333		SYK	spleen tyrosine kinase				SEC11A
gnl|ti|1380798944	0.0538555		LOC100520503	rhoA activator C11orf59-like				SEC11C
gnl|ti|1380800413	0.0188803		SLA-DQA1	MHC class II histocompatibility antigen SLA-DQA				SEC14L1
gnl|ti|1380808588	0.0294161		CTSB	cathepsin B				SEC31A
gnl|ti|1380809248	0.0222744		LOC100520820	vacuolar protein sorting-associated protein 4B-like				SEC61A1
gnl|ti|1380811557	0.0274453		LOC100515499	probable ATP-dependent RNA helicase DDX6-like				SEC62
gnl|ti|1380812320	0.0396589		LRP10	low density lipoprotein receptor-related protein 10				SELK
gnl|ti|1380812338	0.00215976		LOC100518446	PHD finger protein 11-like				SELS
gnl|ti|1380813789	0.0163827		RAB22A	RAB22A member RAS oncogene family				Selt
gnl|ti|1380814947	0.0471245		AP3M1	adaptor-related protein complex 3 mu 1 subunit				SEPHS2
gnl|ti|1380814962	0.0220459		LOC100156964	peptidylprolyl isomerase-like protein 3				SEPP1
gnl|ti|1380816192	0.0598502		LOC100515919	cathepsin L1-like				SEPT11
gnl|ti|1380816231	0.0192556		LOC100512475	probable U3 small nucleolar RNA-associated protein 11-like				SEPT5
gnl|ti|1380816442	0.0179792		RBM47	RNA binding motif protein 47				SEPT7
gnl|ti|1380816623	0.0460464		LOC100523489	hypothetical LOC100523489				SERBP1
gnl|ti|1380816748	0.0214852		CXCR4	chemokine (C-X-C motif) receptor 4				SERF2
gnl|ti|1380816806	0.0112895		POR	P450 (cytochrome) oxidoreductase				Serinc1
gnl|ti|1380816870	0.0475657		CD86	CD86 molecule				SERINC3
gnl|ti|1380817542	0.0236554		LOC100518846	complement C1q subcomponent subunit B-like				SERINC5
gnl|ti|1380817572	0.0278899		CCT8	chaperonin containing TCP1 subunit 8 (theta)				SERPINB1
gnl|ti|1380819368	0.0599129		OSBPL11	oxysterol binding protein-like 11				SET
gnl|ti|1380820560	0.0359713		METTL9	methyltransferase like 9				SF3A3
gnl|ti|1380820741	0.0204298		SNX2	sorting nexin 2				SF3B1
gnl|ti|1380821362	0.0509787		LTA4H	leukotriene A4 hydrolase				SF3B14
gnl|ti|1380821778	0.03245		LOC100514344	calcineurin-like phosphoesterase domain-containing protein 1-like				SFT2D1
gnl|ti|1380822018	0.055391		PLTP	phospholipid transfer protein				SGK1
gnl|ti|1380822457	0.0564222		CDIPT	CDP-diacylglycerol--inositol 3-phosphatidyltransferase				Sgpl1
gnl|ti|1380823201	0.0381194		LOC100518659	hypothetical protein LOC100518659				SH3BGRL
gnl|ti|1380915024	0.0162108		LOC100517500	calcium-binding protein 39-like				SH3BGRL3
gnl|ti|1380915364	0.0261684		STK17A	serine/threonine kinase 17a				SH3BP5
gnl|ti|1380915580	0.044047		AP1B1	adaptor-related protein complex 1 beta 1 subunit				SH3GLB1
gnl|ti|1380915748	0.0324898		EMG1	EMG1 nucleolar protein homolog (S. cerevisiae)				SHFM1
gnl|ti|1380915965	0.0489451		ENO1	enolase 1 (alpha)				SHISA5
gnl|ti|1380916035	0.0467308		SLA-DQB1	SLA-DQ beta1 domain				SKAP2
gnl|ti|1380916897	0.0283828		CTSD	cathepsin D				SLAMF9
gnl|ti|1380917002	0.0606936		CCL8	chemokine (C-C motif) ligand 8				SLC11A1
gnl|ti|1380917639	0.00740103		LOC100524622	NADH dehydrogenase [ubiquinone] 1 alpha subcomplex subunit 9 mitochondrial-like				SLC1A5
gnl|ti|1380935411	0.0294114		LOC100156184	nuclear receptor coactivator 4-like				SLC25A17
gnl|ti|1380935469	0.00978451		LOC100154628	serine palmitoyltransferase 1-like				SLC25A24
gnl|ti|1380935752	0.0413168		MAX	MYC associated factor X				SLC25A3
gnl|ti|1380936194	0.00164055		LOC100153484	kidney predominant protein NCU-G1				SLC25A5
gnl|ti|1380936539	0.020146		EIF4GI	eIF4GI protein				SLC25A6
gnl|ti|1380936814	0.0317908		LOC100518302	lipopolysaccharide-induced tumor necrosis factor-alpha factor homolog				SLC2A3
gnl|ti|1380937558	0.0609881		MORF4L1	mortality factor 4 like 1				Slc2a5
gnl|ti|1380937772	0.038791		NR1H3	nuclear receptor subfamily 1 group H member 3				SLC30A1
gnl|ti|1380938061	0.0024159		SEC31A	SEC31 homolog A (S. cerevisiae)				SLC30A9
gnl|ti|1380939455	0.0514812		LOC100522794	transmembrane protein 127-like				SLC31A1
gnl|ti|1380940666	0.0439564		LOC100520680	platelet factor 4-like				SLC31A2
gnl|ti|1380940776	0.022623		PSMC1	proteasome (prosome macropain) 26S subunit ATPase 1				SLC38A1
gnl|ti|1380940780	0.00193133		LOC100465615	glycerophosphodiester phosphodiesterase 1-like				Slc7a11
gnl|ti|1380941252	0.0423381		RAB31	RAB31 member RAS oncogene family				SLCO2B1
gnl|ti|1380941256	0.0223842		PTGR1	prostaglandin reductase 1				SMAP2
gnl|ti|1380941371	0.0332301		LOC100516212	trafficking protein particle complex subunit 4-like				SMARCA2
gnl|ti|1380942137	0.046164		HSP90B1	heat shock protein 90kDa beta (Grp94) member 1				SMARCA4
gnl|ti|1380942138	0.0238445		LOC100474273	WASH complex subunit CCDC53-like				SMEK2
gnl|ti|1380944509	0.0335362		LOC100156784	28S ribosomal protein S18b mitochondrial-like				SMPDL3A
gnl|ti|1380944525	0.0298944		AGA	aspartylglucosaminidase				SNAP23
gnl|ti|1380944735	0.0196643		LOC100519099	HMG box-containing protein 1-like				SNRPC
gnl|ti|1380945583	0.0184703		METTL7A	methyltransferase like 7A				SNRPD1
gnl|ti|1380946525	0.0532351		LOC100514516	casein kinase I isoform alpha-like				SNRPD2
gnl|ti|1380948062	0.016986		LOC100153946	CCAAT/enhancer-binding protein delta-like				SNRPD3
gnl|ti|1380948912	0.0572007		HPRT1	hypoxanthine phosphoribosyltransferase 1				SNW1
gnl|ti|1380999772	0.0524437		HMOX1	heme oxygenase (decycling) 1				SNX10
gnl|ti|1380999899	0.0384697		SSB	Sjogren syndrome antigen B (autoantigen La)				SNX2
gnl|ti|1381000363	0.0469223		NUFIP2	nuclear fragile X mental retardation protein interacting protein 2				SNX5
gnl|ti|1381000382	0.00998073		LGALS1	lectin galactoside-binding soluble 1				SNX6
gnl|ti|1381002650	0.0414696		LOC100525182	integrator complex subunit 2-like				SNX9
gnl|ti|1381004356	0.0285587		LOC100525572	hypothetical protein LOC100525572				SOD1
gnl|ti|1381004359	0.0196301		CHMP2A	chromatin modifying protein 2A				SOD2
gnl|ti|1381004524	0.0250023		PLIN2	perilipin 2				SON
gnl|ti|1381004808	0.0363845		LOC100156011	glutaredoxin-1-like				SP100
gnl|ti|1381005076	0.0437492		LOC100525694	PQ-loop repeat-containing protein 3-like				SPCS1
gnl|ti|1381005378	0.0473581		LOC100512511	proteolipid protein 2-like				SPCS2
gnl|ti|1381006555	0.0170378		LOC100511075	transmembrane protein 131-like				SPCS3
gnl|ti|1381007168	0.0305192		LOC100522875	EMILIN-2-like				SPG20
gnl|ti|1381007770	0.0135615		LOC100520876	sorting nexin-10-like				SPG21
gnl|ti|1381007951	0.05223		LOC100511655	beta-1 4-galactosyltransferase 1-like				SPI1
gnl|ti|1381007990	0.0146934		CDV3	CDV3 homolog (mouse)				SPP1
gnl|ti|1381008078	0.0383824		LOC100521639	thioredoxin domain-containing protein 17-like				SPPL2A
gnl|ti|1381008223	0.0605349		ANP32B	acidic (leucine-rich) nuclear phosphoprotein 32 family member B				SPTAN1
gnl|ti|1381008238	0.0496082		HMGB1	high mobility group box 1				SPTBN1
gnl|ti|1381008981	0.0245129		PTMA	prothymosin alpha				SPTLC1
gnl|ti|1381009490	0.0155675		LOC100517815	26S proteasome non-ATPase regulatory subunit 13-like				SQRDL
gnl|ti|1381009541	0.0252204		LOC100512932	acid ceramidase-like				SRGN
gnl|ti|1381010403	0.03816		LOC616136	hypothetical LOC616136				SRI
gnl|ti|1381011212	0.0138426		MORC3	MORC family CW-type zinc finger 3				SRP14
gnl|ti|1381012375	0.0265115		SMAP2	small ArfGAP2				SRP19
gnl|ti|1381012396	0.0485096		LOC100154022	hypothetical protein LOC100154022				SRP68
gnl|ti|1381012980	0.0610226		RAP2B	RAP2B member of RAS oncogene family				SRP72
gnl|ti|1381013416	0.0523148		LOC100520661	RNA polymerase-associated protein CTR9 homolog				SRPR
gnl|ti|1381013642	0.054696		LOC100473896	26S proteasome non-ATPase regulatory subunit 7-like				SRRM1
gnl|ti|1381013939	0.0089325		TCF7L2	transcription factor 7-like 2 (T-cell specific HMG-box)				SRSF1
gnl|ti|1381016189	0.0416191		HSPCB	heat shock 90kD protein 1 beta				SRSF11
gnl|ti|1381017294	0.0359935		PGD	phosphogluconate dehydrogenase				SRSF2
gnl|ti|1381093712	0.00151808		LOC100510948	NADH dehydrogenase [ubiquinone] iron-sulfur protein 3 mitochondrial-like				SRSF3
gnl|ti|1381096525	0.0181842		KMO	kynurenine 3-monooxygenase (kynurenine 3-hydroxylase)				SRSF5
gnl|ti|1381097579	0.0054215		LOC100522387	dipeptidyl peptidase 1-like				SRSF6
gnl|ti|1381101445	0.0335023		LOC100511415	corepressor interacting with RBPJ 1-like				SRXN1
gnl|ti|1381247119	0.00956729		LOC100524242	UPF0498 protein KIAA1191 homolog				SS18L2
gnl|ti|1381252808	0.0012489		AP3D1	adaptor-related protein complex 3 delta 1 subunit				SSB
gnl|ti|1381254519	0.0236494		LOC100511787	cullin-3-like				SSBP1
gnl|ti|1381254678	0.00708469		LOC100520085	proteasome subunit beta type-9-like				SSH2
gnl|ti|1381254810	0.0350638		ROD1	ROD1 regulator of differentiation 1 (S. pombe)				SSR2
gnl|ti|1381255638	0.0252912		SOD2	superoxide dismutase 2 mitochondrial				SSR3
gnl|ti|1381255958	0.0324418		CNOT7	CCR4-NOT transcription complex subunit 7				SSR4
gnl|ti|1381256020	0.0182881		VMP1	vacuole membrane protein 1				ST13
gnl|ti|1381334875	0.0530809		LOC100157979	plasma glutamate carboxypeptidase-like				STAG2
gnl|ti|1381337092	0.0369326		COX7A2	COX7A2 protein				STAT1
gnl|ti|1381337736	0.0397567		FCER1G	Fc fragment of IgE high affinity I receptor for gamma polypeptide				STAT3
gnl|ti|1381337906	0.0302573		JAK1	Janus kinase 1				STAU1
gnl|ti|1381338082	0.0330631		LOC100516230	long-chain-fatty-acid--CoA ligase 5-like				Stip1
gnl|ti|1381338204	0.0130016		DRG1	developmentally regulated GTP binding protein 1				STK17A
gnl|ti|1381338588	0.0159848		UBE2V1	ubiquitin-conjugating enzyme E2 variant 1				STOM
gnl|ti|1381338790	0.0487012		SEC14L1	SEC14-like 1 (S. cerevisiae)				Strap
gnl|ti|1381338863	0.0263683		CLTA	clathrin light chain A				STX11
gnl|ti|1381339202	0.00314333		STAT3	signal transducer and activator of transcription 3 (acute-phase response factor)				STX4
gnl|ti|1381339513	0.0137512		LOC100525048	v-type proton ATPase subunit d 1-like				STX7
gnl|ti|1381339583	0.00313031		LOC100511023	nuclear migration protein nudC-like				SUB1
gnl|ti|1381339606	0.0329471		PSMC3	proteasome (prosome macropain) 26S subunit ATPase 3				SUCLG1
gnl|ti|1381339851	0.035953		DDX6	DEAD (Asp-Glu-Ala-Asp) box polypeptide 6				Sumo1
gnl|ti|1381341939	0.031985		QIL1	QIL1 protein				SYK
gnl|ti|1381342069	0.0184453		TBC1D20	TBC1 domain family member 20				SYNGR2
gnl|ti|1381359778	0.0147592		CLTC	clathrin heavy chain (Hc)				SYPL1
gnl|ti|1382343189	0.0124088		LOC100521667	histone deacetylase 1-like				TAB2
gnl|ti|1382448370	0.0524582		LOC100427817	hypothetical protein LOC100427817				TACC1
gnl|ti|1382449000	0.02378		STAU1	staufen RNA binding protein homolog 1 (Drosophila)				TAF7
gnl|ti|1382449456	0.0458801		Nadk	NAD kinase				TAGLN2
gnl|ti|1382450201	0.00746888		LOC100523875	septin-7-like				TALDO1
gnl|ti|1382452670	0.0427745		LOC100510993	ribose-phosphate pyrophosphokinase 2-like				TAP1
gnl|ti|1382453207	0.0570539		LOC100524898	hypothetical LOC100524898				TBC1D20
gnl|ti|1382476183	0.0224389		TXNDC11	thioredoxin domain containing 11				TBCB
gnl|ti|1382477048	0.0425732		LCTHIO	long-chain 3-ketoacyl-CoA thiolase				TBL1XR1
gnl|ti|1382480717	0.0428161		EIF4A3	eukaryotic translation initiation factor 4A3				TCEA1
gnl|ti|1382483226	0.05252		LOC100521149	WW domain-binding protein 2-like				TCEB2
gnl|ti|1382486492	0.0471406		LOC100524666	abhydrolase domain-containing protein FAM108A-like				TCEB3
gnl|ti|1382487469	0.0460248		LOC100514704	protein kish-A-like				TCF7L2
gnl|ti|1382487738	0.0157501		HNRNPR	heterogeneous nuclear ribonucleoprotein R				TCIRG1
gnl|ti|1382487842	0.0562222		EIF3L	eukaryotic translation initiation factor 3 subunit L				TCP1
gnl|ti|1382488899	0.00992351		SDF4	stromal cell derived factor 4				TERF2IP
gnl|ti|1382489291	0.019943		EIF3I	eukaryotic translation initiation factor 3 subunit I				TET2
gnl|ti|1382490074	0.0400159		NDUFA8	NADH dehydrogenase (ubiquinone) 1 alpha subcomplex 8 19kDa				TFRC
gnl|ti|1382490168	0.0350285		LOC100520245	nuclear transport factor 2-like				TGFBR1
gnl|ti|1382490185	0.0493988		NME1	non-metastatic cells 1 protein (NM23A) expressed in				TGFBR2
gnl|ti|1382490187	0.00774473		LOC100392717	CUG-BP- and ETR-3-like factor 1-like				Tgm2
gnl|ti|1382497882	0.0321796		COTL1	coactosin-like 1 (Dictyostelium)				THOC7
gnl|ti|1382499493	0.017912		LOC100511339	hypothetical protein LOC100511339				TIAL1
gnl|ti|1382500732	0.0400851		RIOK3	RIO kinase 3 (yeast)				TIMM23
gnl|ti|1382500734	0.0303236		CEBPB	CCAAT/enhancer binding protein (C/EBP) beta				TIMM8B
gnl|ti|1382501931	0.0123745		UBR4	ubiquitin protein ligase E3 component n-recognin 4				TIMP2
gnl|ti|1382501978	0.0500684		FMR1	fragile X mental retardation 1				TKT
gnl|ti|1382502196	0.0120783		OSBPL9	oxysterol binding protein-like 9				TLN1
gnl|ti|1382502897	0.0593361		LOC100154877	PX domain-containing protein C6orf145-like				TLR2
gnl|ti|1382503710	0.0439303		LOC100523234	lipoma HMGIC fusion partner-like 2 protein-like				TLR4
gnl|ti|1382503733	0.0416907		PDHA1	pyruvate dehydrogenase (lipoamide) alpha 1				TM9SF2
gnl|ti|1382503740	0.0226928		LOC100511362	protein transport protein Sec61 subunit beta-like				TMBIM6
gnl|ti|1382503910	0.0101443		TRIB1	tribbles homolog 1 (Drosophila)				TMCO1
gnl|ti|1382503994	0.00842131		LOC100153365	CD83 antigen-like				TMED10
gnl|ti|1382506028	0.0294641		DNAJC8	DnaJ (Hsp40) homolog subfamily C member 8				TMED4
gnl|ti|1382506279	0.0542966		LOC100518225	mediator of RNA polymerase II transcription subunit 10-like				Tmed5
gnl|ti|1382507788	0.0592314		FLII	flightless I homolog (Drosophila)				TMED7
gnl|ti|1382507839	0.027564		LOC100059572	similar to DNA topoisomerase (ATP-hydrolysing)				TMED9
gnl|ti|1382508266	0.022925		LOC100517713	peroxisomal membrane protein PMP34-like				TMEM111
gnl|ti|1382508323	0.0106741		LCP2	lymphocyte cytosolic protein 2 (SH2 domain containing leukocyte protein of 76kDa)				TMEM127
gnl|ti|1382508674	0.0131294		PICALM	phosphatidylinositol binding clathrin assembly protein				TMEM131
gnl|ti|1382508722	0.0462033		RNF13	ring finger protein 13				TMEM132A
gnl|ti|1382508738	0.0211575		LOC100519097	transmembrane protein 9B-like				TMEM14C
gnl|ti|1382509004	0.0394005		SLA-DOA	major histocompatibility complex class II DO alpha				TMEM167A
gnl|ti|1382509321	0.0175179		LOC100511971	hypothetical LOC100511971				TMEM189
gnl|ti|1382509541	0.0265072		PFKFB3	6-phosphofructo-2-kinase/fructose-2 6-biphosphatase 3				TMEM205
gnl|ti|1382509692	0.0115136		GLTSCR2	glioma tumor suppressor candidate region gene 2				TMEM223
gnl|ti|1382510017	0.0118842		LOC100516779	proteasome subunit alpha type-1-like				TMEM30A
gnl|ti|1382510337	0.0387472		LOC100521017	urokinase plasminogen activator surface receptor-like				TMEM33
gnl|ti|1382510467	0.021038		IL2RG	interleukin 2 receptor gamma				TMEM50A
gnl|ti|1382510869	0.00231496		TOB1	transducer of ERBB2 1				TMEM50B
gnl|ti|1382511072	0.0438537		SEPT11	septin 11				TMEM66
gnl|ti|1382511099	0.0315726		LOC100521982	annexin A5-like				TMEM93
gnl|ti|1382511185	0.0266129		APP	amyloid beta (A4) precursor protein				TMEM9B
gnl|ti|1382511288	0.0247145		LOC100518313	protein tyrosine phosphatase type IVA 2-like				TMSB10
gnl|ti|1382511291	0.054093		HSPE1	heat shock 10kDa protein 1 (chaperonin 10)				TMX1
gnl|ti|1382511866	0.0165003		NFKBIA	nuclear factor of kappa light polypeptide gene enhancer in B-cells inhibitor alpha				TNFAIP3
gnl|ti|1382512347	0.0372043		MRC1L1	mannose receptor C type 1-like 1				TNFRSF21
gnl|ti|1382512684	0.0142284		TMEM189	transmembrane protein 189				TNIP1
gnl|ti|1382512697	0.0141786		PA2G4	proliferation-associated 2G4 38kDa				TOB1
gnl|ti|1382512784	0.0369774		SDCBP	syndecan binding protein (syntenin)				TOLLIP
gnl|ti|1382512981	0.0195268		LOC100450154	BTB/POZ domain-containing protein KCTD12-like				TOMM20
gnl|ti|1382513271	0.00744428		LOC100524439	ADP-ribosylation factor-like protein 1-like				Tomm6
gnl|ti|1382513437	0.00979594		STAT1	signal transducer and activator of transcription 1 91kDa				TOMM7
gnl|ti|1382513482	0.0162128		FBP	secreted folate binding protein				TOP1
gnl|ti|1382513629	0.0440101		NFIL3	nuclear factor interleukin 3 regulated				TPI1
gnl|ti|1382526664	0.0447933		LOC100511783	glutaredoxin-3-like				Tpm3
gnl|ti|1382526704	0.033095		MAP4K4	mitogen-activated protein kinase kinase kinase kinase 4				TPM4
gnl|ti|1382526895	0.0512316		CTSH	cathepsin H				TPT1
gnl|ti|1382527078	0.0380332		GLUD1	glutamate dehydrogenase 1				TRAM1
gnl|ti|1382527226	0.0301919		CKB	creatine kinase brain				TRAPPC2L
gnl|ti|1382527249	0.0479628		LOC100525869	cytochrome c1 heme protein mitochondrial-like				TRAPPC3
gnl|ti|1382527254	0.0308507		LOC100512647	60S ribosomal protein L36-like				TRIAP1
gnl|ti|1382527275	0.0301982		FCN2	ficolin (collagen/fibrinogen domain containing lectin) 2 (hucolin)				TRIB1
gnl|ti|1382527287	0.0178636		LOC100477400	ADP-ribosylation factor-like protein 6-interacting protein 1-like				TRIM5
gnl|ti|1382527306	0.0463389		LOC100335702	protein phosphatase 2 regulatory subunit B gamma-like				TRIP12
gnl|ti|1382527347	0.0476954		EIF4B	eukaryotic translation initiation factor 4B				TRMT112
gnl|ti|1382527387	0.0152814		AMCF-II	alveolar macrophage-derived chemotactic factor-II				TSG101
gnl|ti|1382527632	0.0317216		APEX1	APEX nuclease (multifunctional DNA repair enzyme) 1				TSPAN13
gnl|ti|1382527791	0.0324782		LOC100523953	endoplasmic reticulum aminopeptidase 1-like				TSPAN31
gnl|ti|1382527799	0.00611402		ARG1	arginase liver				TSPO
gnl|ti|1382527839	0.054032		SELK	selenoprotein K				Tspyl1
gnl|ti|1382527868	0.0226048		CCNG1	cyclin G1				TUBA1B
gnl|ti|1382527995	0.0466814		FCGR3B	Fc fragment of IgG low affinity IIIb receptor (CD16b)				TUBB
gnl|ti|1382528188	0.0223365		GP22-PHOX	NADPH oxidase light chain subunit				TWF1
gnl|ti|1382528354	0.0348298		NOL7	nucleolar protein 7 27kDa				TXN
gnl|ti|1382528443	0.0243443		SAR1B	SAR1 homolog B (S. cerevisiae)				TXNDC11
gnl|ti|1382528863	0.020924		LOC100524910	e3 ubiquitin-protein ligase MARCH7-like				TXNDC17
gnl|ti|1382529136	0.014854		DNASE2	deoxyribonuclease II lysosomal				TXNL1
gnl|ti|1382529390	0.0191676		C3	complement component 3				TXNRD1
gnl|ti|1382529471	0.0343014		KARS	lysyl-tRNA synthetase				TYROBP
gnl|ti|1382529564	0.05125		LOC100512755	synaptosomal-associated protein 23-like				UBA1
gnl|ti|1382529583	0.060774		CAPN2	calpain 2 (m/II) large subunit				UBA2
gnl|ti|1382529585	0.031153		PYGL	phosphorylase glycogen liver				UBA52
gnl|ti|1382529644	0.051478		LOC100520621	antigen peptide transporter 1-like				UBB
gnl|ti|1382529734	0.0175411		DDX18	DEAD (Asp-Glu-Ala-Asp) box polypeptide 18				UBE2B
gnl|ti|1382530190	0.0488805		MKI67	antigen identified by monoclonal antibody Ki-67				UBE2D2
gnl|ti|1382530465	0.0423566		LOC100443298	crk-like protein-like				UBE2D3
gnl|ti|1382531187	0.0145831		SLC25A24	solute carrier family 25 (mitochondrial carrier phosphate carrier) member 24				UBE2E1
gnl|ti|1382531661	0.0572152		S100A11	S100 calcium binding protein A11				UBE2I
gnl|ti|1382532263	0.00181807		PDCD2	programmed cell death 2				UBE2N
gnl|ti|1382532852	0.0556237		SRSF10	serine/arginine-rich splicing factor 10				UBE2Q1
gnl|ti|1382533453	0.0120999		NDUFS2	NADH dehydrogenase (ubiquinone) Fe-S protein 2 49kDa (NADH-coenzyme Q reductase)				UBE2V1
gnl|ti|1382534046	0.00916027		DEGS1	degenerative spermatocyte homolog 1 lipid desaturase (Drosophila)				UBE2V2
gnl|ti|1382534107	0.0186952		P4HB	prolyl 4-hydroxylase beta polypeptide				UBE3A
gnl|ti|1382534121	0.000271107		CHMP4B	chromatin modifying protein 4B				UBL3
gnl|ti|1382535218	0.0113475		HEXB	hexosaminidase B (beta polypeptide)				UBL5
gnl|ti|1382535855	0.0185445		LOC100476824	ubiquitin carboxyl-terminal hydrolase 33-like				UBQLN1
gnl|ti|1382536123	0.0338263		PIGC	phosphatidylinositol glycan anchor biosynthesis class C				UBR4
gnl|ti|1382537235	0.00352872		TSPO	translocator protein (18kDa)				UBXN1
gnl|ti|1382537403	0.0392638		LOC733646	lysosomal 9kDa H+ transporting ATPase V0 subunit e				UBXN4
gnl|ti|1382537834	0.00513639		LOC100155232	geranylgeranyl pyrophosphate synthase-like				UCHL3
gnl|ti|1382538216	0.018775		LOC100053021	similar to Small nuclear ribonucleoprotein-associated proteins B and B (snRNP-B) (Sm protein B/B) (Sm-B/Sm-B) (SmB/SmB)				UCHL5
gnl|ti|1382538638	0.0285511		TBP10	Tat-binding protein 10				UCP2
gnl|ti|1382539016	0.0477669		LOC100515756	hypothetical LOC100515756				UFM1
gnl|ti|1382539261	0.0316173		LOC100468498	extracellular matrix protein 1-like				UGCG
gnl|ti|1382539322	0.0273377		LOC100522176	signal recognition particle 14 kDa protein-like				UGP2
gnl|ti|1382539360	0.0492706		LOC100466547	myosin-9-like				UHMK1
gnl|ti|1382539365	0.00784892		LIPA	lipase A lysosomal acid cholesterol esterase				UNC93B1
gnl|ti|1382539444	0.0483641		LOC100467170	translocon-associated protein subunit gamma-like				UPP1
gnl|ti|1382539822	0.0243702		OPTN	optineurin				UQCR10
gnl|ti|1382540291	0.0168349		NCOA7	nuclear receptor coactivator 7				UQCR11
gnl|ti|1382540297	0.0269974		LOC100519316	myeloid-associated differentiation marker-like				UQCRB
gnl|ti|1382540321	0.040419		SNX9	sorting nexin 9				UQCRC1
gnl|ti|1382540879	0.00559741		LOC100156481	ANXA11 protein				UQCRFS1
gnl|ti|1382540972	0.052921		LOC100524195	UDP-GlcNAc:betaGal beta-1 3-N-acetylglucosaminyltransferase 2-like				UQCRH
gnl|ti|1382542210	0.0260574		LOC100524644	transmembrane protein 49-like				UQCRQ
gnl|ti|1382542302	0.0173891		SPG20	spastic paraplegia 20 (Troyer syndrome)				USP14
gnl|ti|1382542829	0.0244541		LOC100523786	protein kinase C and casein kinase substrate in neurons protein 2-like				USP15
gnl|ti|1382542927	0.0111672		CIB1	calcium and integrin binding 1 (calmyrin)				Usp33
gnl|ti|1382543368	0.0176088		LOC100520772	hypothetical LOC100520772				UTP11L
gnl|ti|1382543477	0.00655643		UCP2	uncoupling protein 2 (mitochondrial proton carrier)				UTP6
gnl|ti|1382543511	0.0321594		LOC100514128	mediator of RNA polymerase II transcription subunit 1-like				VAMP8
gnl|ti|1382543584	0.0235704		LGALS9	lectin galactoside-binding soluble 9				VAPA
gnl|ti|1382543650	0.0359172		LEPROT	leptin receptor overlapping transcript				VASP
gnl|ti|1382577066	0.0377532		PSMD4	proteasome (prosome macropain) 26S subunit non-ATPase 4				VAT1
gnl|ti|1382577123	0.0466356		COPS6	COP9 constitutive photomorphogenic homolog subunit 6 (Arabidopsis)				VAV1
gnl|ti|1382577419	0.01888		LAPTM5	lysosomal protein transmembrane 5				VBP1
gnl|ti|1382577501	0.00805577		LOC100515361	ATP-dependent RNA helicase DDX39-like				VCAM1
gnl|ti|1382577644	0.0237876		LOC100518972	protein arginine N-methyltransferase 1-like				VDAC1
gnl|ti|1382578056	0.0253945		LOC100515105	protein FRG1-like				VIM
gnl|ti|1382578149	0.0202732		LOC100513964	synaptobrevin homolog YKT6-like				TMEM49
gnl|ti|1382578209	0.0296915		ROCK1	Rho-associated coiled-coil containing protein kinase 1				VPS29
gnl|ti|1382578853	0.0402959		LOC100523551	glioma pathogenesis-related protein 1-like				Vps35
gnl|ti|1382578967	0.00905352		LOC100521735	n-acylethanolamine-hydrolyzing acid amidase-like				VPS4B
gnl|ti|1382579053	0.0083812		CCL3	chemokine (C-C motif) ligand 3				VSIG4
gnl|ti|1382579254	0.0109496		PAFAH1B1	platelet-activating factor acetylhydrolase 1b regulatory subunit 1 (45kDa)				WAC
gnl|ti|1382579288	0.0078649		PIAP	inhibitor of apoptosis-like				WAPAL
gnl|ti|1382579967	0.055593		PIK3AP1	phosphoinositide-3-kinase adaptor protein 1				WBP2NL
gnl|ti|1382665685	0.0228609		LOC100514990	arf-GAP domain and FG repeats-containing protein 1-like				WBSCR22
gnl|ti|1382665689	0.000224188		LOC100513555	alcohol dehydrogenase class-3-like				WDR26
gnl|ti|1382665741	0.0406262		PHF5A	PHD finger protein 5A				WIPF1
gnl|ti|1382666390	0.0156257		LOC100157724	transcription elongation factor A protein 1-like				WTAP
gnl|ti|1382666401	0.0337314		UBE2E1	ubiquitin-conjugating enzyme E2E 1 (UBC4/5 homolog yeast)				XBP1
gnl|ti|1382666736	0.0188334		LOC100515375	cold shock domain-containing protein E1-like				XPO1
gnl|ti|1382666737	0.0575468		SEC11A	SEC11 homolog A (S. cerevisiae)				XPOT
gnl|ti|1382667762	0.0507615		LAMP-1	lysosome-associated membrane glycoprotein 1				XRN2
gnl|ti|1382668484	0.0244559		LOC100514050	thioredoxin reductase 1 cytoplasmic-like				YBX1
gnl|ti|1382668911	0.0578871		LOC100518449	importin subunit beta-1-like				YIPF5
gnl|ti|1382668963	0.0206428		LOC100523961	histone H2B 1/2/3/4/6-like				YKT6
gnl|ti|1382669056	0.0573324		LOC100152609	mitochondrial carrier homolog 1				YME1L1
gnl|ti|1382669077	0.0258329		ZFAND5	zinc finger AN1-type domain 5				YTHDC1
gnl|ti|1382669335	0.0175698		CpipJ_CPIJ013113	hypothetical protein				YTHDF3
gnl|ti|1382669344	0.0343745		LOC100517319	hypothetical LOC100517319				YWHAB
gnl|ti|1382669352	0.0509475		LOC100475124	transmembrane 9 superfamily member 2-like				YWHAH
gnl|ti|1382669503	0.0374181		MRPL20	mitochondrial ribosomal protein L20				YWHAQ
gnl|ti|1382669520	0.00170419		ARPC1B	actin related protein 2/3 complex subunit 1B 41kDa				YWHAZ
gnl|ti|1382669527	0.0567807		ARGRS	arginyl-tRNA synthetase				YY1
gnl|ti|1382669584	0.0540101		HNRNPUL1	heterogeneous nuclear ribonucleoprotein U-like 1				ZC3H11A
gnl|ti|1382669693	0.0114746		BCCIP	BRCA2 and CDKN1A interacting protein				ZFAND5
gnl|ti|1382670291	0.0298794		LOC100152028	NEDD4 family-interacting protein 2-like				ZFAND6
gnl|ti|1382670563	0.0269685		LOC100512571	hypothetical protein LOC100512571				ZFP36
gnl|ti|1382670690	0.00666127		LOC100157492	SCAN domain-containing protein 1-like				ZFP36L1
gnl|ti|1382670899	0.00894355		LOC100519826	heterogeneous nuclear ribonucleoprotein A0-like				ZFYVE21
gnl|ti|1382670912	0.0574373		TRIAP1	TP53 regulated inhibitor of apoptosis 1				ZMYND11
gnl|ti|1382670990	0.0502025		SRSF5	serine/arginine-rich splicing factor 5				ZMYND8
gnl|ti|1382671090	0.0324295		LOC100512111	uncharacterized protein C18orf8-like				ZNF207
gnl|ti|1382671167	0.0141183		ICAM-1	intercellular adhesion molecule-1				ZNF706
gnl|ti|1382671288	0.0415828		MYEOV2	hypothetical protein LOC617407
gnl|ti|1382671310	0.0212303		SMARCA4	SWI/SNF related matrix associated actin dependent regulator of chromatin subfamily a member 4
gnl|ti|1382671360	0.0123011		IFI30	interferon gamma-inducible protein 30
gnl|ti|1382671937	0.0118574		IFNGR1	interferon gamma receptor 1
gnl|ti|1382671987	0.0295571		ITGB2	integrin beta 2 (complement component 3 receptor 3 and 4 subunit)
gnl|ti|1382672251	0.0244194		CXCL2	chemokine (C-X-C motif) ligand 2
gnl|ti|1382672391	0.00650029		NUDT21	nudix (nucleoside diphosphate linked moiety X)-type motif 21
gnl|ti|1382672689	0.0603482		ACSL4	acyl-CoA synthetase long-chain family member 4
gnl|ti|1382672749	0.0539458		HNRNPU	heterogeneous nuclear ribonucleoprotein U (scaffold attachment factor A)
gnl|ti|1382672797	0.0429636		PGM1	phosphoglucomutase 1
gnl|ti|1382672885	0.0311884		SEC61A1	Sec61 alpha 1 subunit (S. cerevisiae)
gnl|ti|1382673379	0.0268641		TXN	thioredoxin
gnl|ti|1382673761	0.0456208		TKT	transketolase
gnl|ti|1382673786	0.0138243		S100A6	S100 calcium binding protein A6
gnl|ti|1382673908	0.0482504		AK2	adenylate kinase 2
gnl|ti|1382674178	0.05336		HSPA5	heat shock 70kDa protein 5 (glucose-regulated protein 78kDa)
gnl|ti|1382674512	0.0231278		GRN	granulin
gnl|ti|1382674736	0.0153596		SYNGR2	synaptogyrin 2
gnl|ti|1382674779	0.00613374		PSMC4	proteasome (prosome macropain) 26S subunit ATPase 4
gnl|ti|1382674859	0.0610487		GSPT1	G1 to S phase transition 1
gnl|ti|1382674871	0.0569362		LOC100521815	dynactin subunit 3-like
gnl|ti|1382674925	0.0580075		LOC100522899	probable protein BRICK1-like
gnl|ti|1382674951	0.0514092		Pmar_PMAR023976	hypothetical protein
gnl|ti|1382674968	0.0407469		LOC100520885	tRNA methyltransferase 112 homolog
gnl|ti|1382675257	0.0339651		PCNA	proliferating cell nuclear antigen
gnl|ti|1382675259	0.0404837		TPI1	triosephosphate isomerase 1
gnl|ti|1382676015	0.0554337		CAPZA1	capping protein (actin filament) muscle Z-line alpha 1
gnl|ti|1382676442	0.0227457		EIF2A	eukaryotic translation initiation factor 2A 65kDa
gnl|ti|1382676869	0.0449992		LOC100518529	protein phosphatase 1A-like
gnl|ti|1382676903	0.0106257		DPM1	dolichyl-phosphate mannosyltransferase polypeptide 1 catalytic subunit
gnl|ti|1382676964	0.0346226		OAS1	2' 5'-oligoadenylate synthetase 1 40/46kDa
gnl|ti|1382676983	0.0342345		ADM	adrenomedullin
gnl|ti|1382677173	0.0119176		RPS28	ribosomal protein S28
gnl|ti|1382786808	0.0596975		BLVRB	biliverdin reductase B (flavin reductase (NADPH))
gnl|ti|1382787002	0.050303		SLC31A1	solute carrier family 31 (copper transporters) member 1
gnl|ti|1382787008	0.0191141		MAP3K1	mitogen-activated protein kinase kinase kinase 1
gnl|ti|1382787018	0.0473871		CTSZ	cathepsin Z
gnl|ti|1382787029	0.0487591		LOC100157122	Ormdl2 protein
gnl|ti|1382787094	0.0464876		LOC100521701	transcription initiation factor IIA subunit 2-like
gnl|ti|1382787123	0.0158581		LOC100155139	proteasome beta 5 subunit
gnl|ti|1382787143	0.014714		SAFB	scaffold attachment factor B
gnl|ti|1382787413	0.00586082		NQO1	NAD(P)H dehydrogenase quinone 1
gnl|ti|1382787666	0.0406263		LOC100415928	alpha-galactosidase A
gnl|ti|1382787683	0.0413368		CRTAP	cartilage associated protein
gnl|ti|1382787696	0.00679303		RBM5	RNA binding motif protein 5
gnl|ti|1382787738	0.00555396		LOC100524413	drebrin-like protein-like
gnl|ti|1382787768	0.0593255		DEK	DEK oncogene
gnl|ti|1382787855	0.0275112		LOC100057875	similar to 4E-binding protein 1
gnl|ti|1382787858	0.0332384		CCR1	chemokine (C-C motif) receptor 1
gnl|ti|1382788005	0.0203176		LOC100483365	fatty acid-binding protein heart-like
gnl|ti|1382788384	0.0382985		LOC100521714	proto-oncogene vav-like
gnl|ti|1382788499	0.054444		ANKRD13A	ankyrin repeat domain 13A
gnl|ti|1382788777	0.0192682		LOC100152768	enhanced at puberty protein 1-like
gnl|ti|1382788824	0.0234811		SLC11A1	solute carrier family 11 (proton-coupled divalent metal ion transporters) member 1
gnl|ti|1382788829	0.0486093		PSMB8	proteasome (prosome macropain) subunit beta type 8 (large multifunctional peptidase 7)
gnl|ti|1382788841	0.0587511		LOC100512805	hypothetical LOC100512805
gnl|ti|1382788911	0.0435507		IDH2	isocitrate dehydrogenase 2 (NADP+) mitochondrial
gnl|ti|1382788916	0.0363201		ARF6	ADP-ribosylation factor 6
gnl|ti|1382788940	0.0586022		LOC100516434	low molecular weight phosphotyrosine protein phosphatase-like
gnl|ti|1382789193	0.0483985		C-JUN	C-JUN protein
gnl|ti|1382789302	0.0170818		LOC100152073	Stress 70 protein chaperone microsome-associated 60kD
gnl|ti|1382790032	0.00781276		DENND5A	DENN/MADD domain containing 5A
gnl|ti|1382790137	0.0122703		TGFBR1	transforming growth factor beta receptor 1
gnl|ti|1382790142	0.0178216		YTHDC1	YTH domain containing 1
gnl|ti|1382790296	0.013278		LOC100519837	nuclear pore complex protein Nup50-like
gnl|ti|1382790520	0.0198431		MCL1	myeloid cell leukemia sequence 1 (BCL2-related)
gnl|ti|1382790566	0.0410795		PANK3	pantothenate kinase 3
gnl|ti|1382790785	0.025496		LOC100523998	v-type proton ATPase subunit B brain isoform-like
gnl|ti|1382791207	0.0257165		ARPC5L	actin related protein 2/3 complex subunit 5-like
gnl|ti|1382791219	0.033965		LOC100515321	microtubule-actin cross-linking factor 1 isoforms 1/2/3/5-like
gnl|ti|1382791251	0.00946926		PCBP2	poly(rC) binding protein 2
gnl|ti|1382791399	0.0577435		OST48	oligosaccharyltransferase OST48
gnl|ti|1382791473	0.0114906		LOC100152698	ADP-ribosylation factor-like protein 6-interacting protein 6-like
gnl|ti|1382791533	0.01458		ANXA7	annexin A7
gnl|ti|1382791699	0.0100923		LOC100525133	hypothetical protein LOC100525133
gnl|ti|1382792009	0.0159355		RNF114	ring finger protein 114
gnl|ti|1382792064	0.00319208		LOC100514637	ubiquitin-40S ribosomal protein S27a-like
gnl|ti|1382792310	0.0244357		LOC100517736	sulfiredoxin-1-like
gnl|ti|1382792742	0.0566171		PSAP	prosaposin
gnl|ti|1382793039	0.0240669		ROMO1	reactive oxygen species modulator 1
gnl|ti|1382793117	0.0142542		LOC100524564	alanyl-tRNA synthetase cytoplasmic-like
gnl|ti|1382793142	0.0120484		LOC100518016	NADH dehydrogenase [ubiquinone] 1 alpha subcomplex subunit 12-like
gnl|ti|1382793230	0.0385274		CALU	calumenin
gnl|ti|1382793231	0.0128467		IER5	immediate early response 5
gnl|ti|1382793480	0.014373		LOC100053097	similar to Fbxo11 protein
gnl|ti|1382793484	0.00407655		ITM2C	integral membrane protein 2C
gnl|ti|1382793695	0.0022845		ARPC2	actin related protein 2/3 complex subunit 2 34kDa
gnl|ti|1382794108	0.0562473		GGA2	golgi-associated gamma adaptin ear containing ARF binding protein 2
gnl|ti|1382794205	0.0340525		BRD4	bromodomain containing 4
gnl|ti|1382794271	0.0282492		AP3S1	adaptor-related protein complex 3 sigma 1 subunit
gnl|ti|1382794307	0.0186721		LOC100155531	niban-like protein 1-like
gnl|ti|1382794314	0.00534641		LOC100058256	similar to filamin A alpha (predicted)
gnl|ti|1382794320	0.00844815		ACAA1	acetyl-CoA acyltransferase 1
gnl|ti|1382794321	0.0530395		GP36B	glycoprotein GP36B
gnl|ti|1382794430	0.0514106		SRSF6	serine/arginine-rich splicing factor 6
gnl|ti|1382794537	0.0344013		LOC100478103	fructose-bisphosphate aldolase A-like
gnl|ti|1382794966	0.0556792		BMP2K	BMP2 inducible kinase
gnl|ti|1382795020	0.00338417		LOC100516393	60S ribosomal protein L38-like
gnl|ti|1382795321	0.0413489		LOC100049693	spectrin alpha non-erythrocytic 1
gnl|ti|1382795331	0.0426353		TMEM50B	transmembrane protein 50B
gnl|ti|1382795541	0.041634		LOC100425496	hypothetical protein LOC100425496
gnl|ti|1382795573	0.0440497		BUB3	budding uninhibited by benzimidazoles 3 homolog (yeast)
gnl|ti|1382795704	0.0354149		LOC100059354	similar to homeodomain-interacting protein kinase-1
gnl|ti|1382795770	0.059291		IFIT3	interferon-induced protein with tetratricopeptide repeats 3
gnl|ti|1382795805	0.0566873		LOC100523081	hypothetical protein LOC100523081
gnl|ti|1382795995	0.0118479		LMNA	lamin A/C
gnl|ti|1382796324	0.0404717		LOC100521968	gamma-aminobutyric acid receptor-associated protein-like 2-like
gnl|ti|1382796342	0.0348079		CCL5	chemokine (C-C motif) ligand 5
gnl|ti|1382796354	0.0202349		LOC100512646	caprin-1-like
gnl|ti|1382796368	0.00634576		PARK7	Parkinson disease (autosomal recessive early onset) 7
gnl|ti|1382796369	0.0523921		ZMYND8	zinc finger MYND-type containing 8
gnl|ti|1382796381	0.029103		CYFIP1	cytoplasmic FMR1 interacting protein 1
gnl|ti|1382796392	0.0103799		LOC100432939	lamin-A/C-like
gnl|ti|1382796489	0.00103209		HK1	hexokinase 1
gnl|ti|1382796517	0.00860314		LOC100512260	glycyl-tRNA synthetase-like
gnl|ti|1382796534	0.0371951		LOC100154084	myeloid leukemia factor 2-like
gnl|ti|1382796542	0.0568987		NSUN2	NOP2/Sun domain family member 2
gnl|ti|1382796658	0.0390462		LOC100525669	dnaJ homolog subfamily B member 6-B-like
gnl|ti|1382796710	0.0159197		ENPP1	ectonucleotide pyrophosphatase/phosphodiesterase 1
gnl|ti|1382796788	0.0248456		PLOD3	procollagen-lysine 2-oxoglutarate 5-dioxygenase 3
gnl|ti|1382796863	0.0186265		LOC100055016	similar to thyroid hormone receptor associated protein 3
gnl|ti|1382796949	0.0233097		PPP1R12A	protein phosphatase 1 regulatory (inhibitor) subunit 12A
gnl|ti|1382796994	0.00472734		LOC100525528	hypothetical protein LOC100525528
gnl|ti|1382797035	0.0114521		LOC100521635	probable methylcytosine dioxygenase TET2-like
gnl|ti|1382797094	0.0553471		LOC100157999	transmembrane emp24 domain-containing protein 5-like
gnl|ti|1382797225	0.00883003		HIG2	hypoxia-inducible protein
gnl|ti|1382797250	0.0126243		DPY30	dpy-30 homolog (C. elegans)
gnl|ti|1382797256	0.0355493		LOC100153900	CDC5 cell division cycle 5-like
gnl|ti|1382797260	0.0346535		TAB2	TGF-beta activated kinase 1/MAP3K7 binding protein 2
gnl|ti|1382797394	0.0037522		GNG5	guanine nucleotide binding protein (G protein) gamma 5
gnl|ti|1382797662	0.0228464		LOC100155717	SFLQ611
gnl|ti|1382797762	0.0450638		NUDFV2	NDUFV2
gnl|ti|1382797857	0.0137341		TMEM33	transmembrane protein 33
gnl|ti|1382797934	0.0227335		LOC100526089	MAPK-interacting and spindle-stabilizing protein-like
gnl|ti|1382798101	0.0113839		LOC100523526	40S ribosomal protein S23-like
gnl|ti|1382798148	0.000407365		LOC100514984	hypothetical LOC100514984
gnl|ti|1382798349	0.036249		LOC100514655	NADH dehydrogenase [ubiquinone] iron-sulfur protein 5-like
gnl|ti|1382798391	0.0339798		USP14	ubiquitin specific peptidase 14 (tRNA-guanine transglycosylase)
gnl|ti|1382798490	0.0315752		LOC100038014	ribose 5-phosphate isomerase-like protein
gnl|ti|1382798503	0.00502616		LOC100511567	thyroid transcription factor 1-associated protein 26-like
gnl|ti|1382798661	0.0410614		C10orf26	chromosome 10 open reading frame 26
gnl|ti|1382798663	0.0101007		YTHDF3	YTH domain family member 3
gnl|ti|1382798742	0.0069181		NUCKS1	nuclear casein kinase and cyclin-dependent kinase substrate 1
gnl|ti|1382798826	0.0489262		MTPN	myotrophin
gnl|ti|1382798853	0.0580578		OAZ2	ornithine decarboxylase antizyme 2
gnl|ti|1382798901	0.0309471		FBXL5	F-box and leucine-rich repeat protein 5
gnl|ti|1382798916	0.0212423		XPO1	exportin 1 (CRM1 homolog yeast)
gnl|ti|1382798930	0.0246123		ZFAND6	zinc finger AN1-type domain 6
gnl|ti|1382799003	0.030068		LOC100067410	similar to serine/threonine kinase receptor associated protein
gnl|ti|1382799166	0.0422788		TET2	tet oncogene family member 2
gnl|ti|1382799167	0.050168		FZD4	frizzled homolog 4 (Drosophila)
gnl|ti|1382799182	0.0125958		Rassf3	Ras association (RalGDS/AF-6) domain family member 3
gnl|ti|1382799340	0.00422107		LOC100050354	similar to Mediator complex subunit 4
gnl|ti|1382799362	0.0155131		LOC100522509	ubiquitin-fold modifier 1-like
gnl|ti|1382799406	0.00564213		LOC100069310	similar to SURF-4
gnl|ti|1382799465	0.0240081		RAB18	RAB18 member RAS oncogene family
gnl|ti|1382799474	0.0475882		ATP5L	ATP synthase H+ transporting mitochondrial Fo complex subunit G
gnl|ti|1382799638	0.002118		CELF2	CUGBP Elav-like family member 2
gnl|ti|1382799671	0.039896		CCPG1	cell cycle progression 1
gnl|ti|1382799689	0.0290946		LOC100518308	IST1 homolog
gnl|ti|1382799912	0.0334058		JAG1	jagged 1
gnl|ti|1382799945	0.00128491		LOC100522188	apoptosis-related protein 3-like
gnl|ti|1382880031	0.000515019		LAMP2	lysosomal-associated membrane protein 2
gnl|ti|1382880294	0.0229344		PJA2	praja ring finger 2
gnl|ti|1382880335	0.0222222		TNFAIP3	tumor necrosis factor alpha-induced protein 3
gnl|ti|1382880394	0.044025		LOC100519551	polypeptide N-acetylgalactosaminyltransferase 1-like
gnl|ti|1382880537	0.0107711		CNOT1	CCR4-NOT transcription complex subunit 1
gnl|ti|1382880539	0.0114571		LOC100524031	cysteine-rich hydrophobic domain 2 protein-like
gnl|ti|1382880976	0.0405347		CCL2	chemokine (C-C motif) ligand 2
gnl|ti|1382881148	0.000110797		SPI1	spleen focus forming virus (SFFV) proviral integration oncogene spi1
gnl|ti|1382881213	0.0188649
gnl|ti|1382905203	0.0181829
gnl|ti|1382905305	0.0281751
gnl|ti|1382905385	0.052767
gnl|ti|1382905516	0.00572501
gnl|ti|1382905820	0.0035057
gnl|ti|1382905926	0.000641622
gnl|ti|1382906043	0.000305382
gnl|ti|1382906045	0.00109483
gnl|ti|1382906068	0.0305468
gnl|ti|1382906114	0.00635398
gnl|ti|1382906246	0.00118514
gnl|ti|1382906326	0.00529591
gnl|ti|1382906482	0.0480814
gnl|ti|1382906504	0.00677873
gnl|ti|1382906518	0.0528084
gnl|ti|1382906530	1.59e-05
gnl|ti|1382906570	0.0140107
gnl|ti|2241787086	0.0162561
gnl|ti|2241789644	0.00944513
gnl|ti|2241791517	0.0024291
gnl|ti|2241792261	0.00185182
gnl|ti|2241792353	0.0550653
gnl|ti|2241792600	0.0585128
gnl|ti|2241793128	0.000789377
gnl|ti|2241793461	0.0501251
gnl|ti|2241794255	0.0524919
gnl|ti|2241796075	0.000643362
gnl|ti|2241796604	0.0540201
gnl|ti|2241798544	0.00145329
gnl|ti|2241799166	0.00297203
gnl|ti|2241800030	0.00615426
gnl|ti|2241800520	0.057138
gnl|ti|2241800554	0.0152178
gnl|ti|2241801049	0.000462642
gnl|ti|2241801724	0.0353721
gnl|ti|2241802408	0.00175639
gnl|ti|2241802654	0.0519174
gnl|ti|2241803228	0.00254638
gnl|ti|2241803300	0.0433663
gnl|ti|2241803306	0.0557368
gnl|ti|2241803951	0.023188
gnl|ti|2241804322	0.0327483
gnl|ti|2241804681	0.0150087
gnl|ti|2241804729	0.0339736
gnl|ti|2241805147	0.0260923
gnl|ti|2241805406	0.0397479
gnl|ti|2241805497	0.000175429
gnl|ti|2241805621	0.0105587
gnl|ti|2241805626	0.0504474
gnl|ti|2241805717	0.0500046
gnl|ti|2241805751	0.0355462
gnl|ti|2241805818	0.00274017
gnl|ti|2241805881	0.0187692
gnl|ti|2241805980	0.0211911
gnl|ti|2241805984	0.0581813
gnl|ti|2241806123	0.0362972
gnl|ti|2241806142	0.0205457
gnl|ti|2241806201	0.024954
gnl|ti|2241806402	0.0297723
gnl|ti|2241806608	0.00573656
gnl|ti|2241806733	0.00726287
gnl|ti|2241806739	0.0149129
gnl|ti|2241806778	0.047282
gnl|ti|2241806791	0.00640725
gnl|ti|2241806876	0.00346089
gnl|ti|2241807013	0.0468062
gnl|ti|2241807186	0.00970884
gnl|ti|2241807435	0.0532524
gnl|ti|2241808045	0.0547655
gnl|ti|2241808081	0.05607
gnl|ti|2241808319	0.00594598
gnl|ti|2241808642	0.0165285
gnl|ti|2241808828	0.0106877
gnl|ti|2241808929	0.00261108
gnl|ti|2241809002	0.00413955
gnl|ti|2241809303	0.0111605
gnl|ti|2241809338	0.0185288
gnl|ti|2241809411	0.044812
gnl|ti|2241809437	0.00166941
gnl|ti|2241809463	0.015693
gnl|ti|2241809492	0.0226819
gnl|ti|2241809676	0.015167
gnl|ti|2241809709	0.0589481
gnl|ti|2241809727	0.00549006
gnl|ti|2241809795	0.0355773
gnl|ti|2241809825	0.0601094
gnl|ti|2241809941	0.0122568
gnl|ti|2241809975	0.0518659
gnl|ti|2241810120	0.0335394
gnl|ti|2241810131	0.0198246
gnl|ti|2241810217	0.0579233
gnl|ti|2241810231	0.00433851
gnl|ti|2241810397	0.0155315
gnl|ti|2241810665	0.00622022
gnl|ti|2241810774	0.0550671
gnl|ti|2241810811	0.00420502
gnl|ti|2241810840	0.0070575
gnl|ti|2241810889	0.00645473
gnl|ti|2241810935	0.00470866
gnl|ti|2241811133	0.0282471
gnl|ti|2241811179	0.00211178
gnl|ti|2241811201	0.00582273
gnl|ti|2241811239	0.0215443
gnl|ti|2241811267	0.0442915
gnl|ti|2241811321	0.0234458
gnl|ti|2241811426	0.017639
gnl|ti|2241811521	0.030194
gnl|ti|2241811602	0.00993576
gnl|ti|2241811672	0.0276237
gnl|ti|2241811815	0.0121314
gnl|ti|2241811821	0.0438123
gnl|ti|2241811894	0.00871863
gnl|ti|2241811984	0.00452267
gnl|ti|2241812003	0.00534934
gnl|ti|2241812033	0.00260216
gnl|ti|2241812071	0.0319575
gnl|ti|2241812093	0.00460194
gnl|ti|2241812143	0.00459577
gnl|ti|2241812641	0.0285902
gnl|ti|2241812920	0.0105516
gnl|ti|2241813140	0.0049348
gnl|ti|2241813672	0.0371651
gnl|ti|2241813889	0.00298042
gnl|ti|2241814015	0.0494174
gnl|ti|2241814443	0.0599754
gnl|ti|2241814558	0.0210243
gnl|ti|2241815039	0.0102602
gnl|ti|2241815078	0.0100971
gnl|ti|2241815270	0.0298323
gnl|ti|2241815317	0.00473517
gnl|ti|2241815377	0.0144586
gnl|ti|2241815584	0.007097
gnl|ti|2241815808	0.0287843
gnl|ti|2241815931	0.0341197
gnl|ti|2241816178	0.0432584
gnl|ti|2241816244	0.00903412
gnl|ti|2241816504	0.035347
gnl|ti|2241816508	0.0160834
gnl|ti|2241816513	0.00713645
gnl|ti|2241816633	0.00156329
gnl|ti|2241816653	0.0493612
gnl|ti|2241816757	0.0412111
gnl|ti|2241817210	0.000767124
gnl|ti|2241817306	0.00448217
gnl|ti|2241817417	0.00200541
gnl|ti|2241817537	0.0030487
gnl|ti|2241817591	0.023943
gnl|ti|2241817938	0.0296566
gnl|ti|2241818258	0.0252908
gnl|ti|2241818496	0.000336823
gnl|ti|2241818628	0.00142608
gnl|ti|2241818911	0.0215539
gnl|ti|2241819148	0.0234122
gnl|ti|2241819531	0.0041055
gnl|ti|2241819723	0.003985
gnl|ti|2241819879	0.000415998
gnl|ti|2241819954	0.034248
gnl|ti|2241820103	0.00426895
gnl|ti|2241820357	0.0422785
gnl|ti|2241820377	0.00752187
gnl|ti|2241820582	0.00349435
gnl|ti|2241820758	0.0194765
gnl|ti|2241820884	0.0471973
gnl|ti|2241820885	0.0560955
gnl|ti|2241820920	0.0507531
gnl|ti|2241820947	0.0299595
gnl|ti|2241820966	0.000143539
gnl|ti|447562629	0.00293229
gnl|ti|447564469	0.0438663
gnl|ti|447564618	0.0263172
gnl|ti|447565351	0.00397224
gnl|ti|447565483	0.0421451
gnl|ti|447565928	0.0545863
gnl|ti|447566595	0.0454679
gnl|ti|447566785	0.0238452
gnl|ti|447566820	0.0520561
gnl|ti|447567817	0.00360123
gnl|ti|447569389	0.0110948
gnl|ti|447570065	0.0442717
gnl|ti|447570178	0.00494077
gnl|ti|447570222	0.0434011
gnl|ti|447571634	0.0261995
gnl|ti|447572090	0.0159163
gnl|ti|447572803	0.0565082
gnl|ti|447572973	0.0609365
gnl|ti|447574301	0.052604
gnl|ti|447574742	0.0367743
gnl|ti|447575029	0.0028664
gnl|ti|447575209	0.0115007
gnl|ti|447575669	0.0110466
gnl|ti|447575963	0.0343451
gnl|ti|447576515	0.0541074
gnl|ti|448045212	0.0260699
gnl|ti|448047988	0.0214752
gnl|ti|448049031	0.0322075
gnl|ti|448049059	0.0195822
gnl|ti|448049787	0.00892975
gnl|ti|448050641	0.00304074
gnl|ti|448050757	0.0131923
gnl|ti|448051165	0.000850671
gnl|ti|448051672	0.0322119
gnl|ti|448051782	0.0444364
gnl|ti|448052059	0.0287923
gnl|ti|448052453	0.0430118
gnl|ti|448053199	0.0338451
gnl|ti|448053225	0.0248062
gnl|ti|448053314	8.06e-05
gnl|ti|448056723	0.0481796
gnl|ti|448057168	0.0520217
gnl|ti|448057201	0.00747972
gnl|ti|448059395	0.0577879
gnl|ti|448060003	0.0570947
gnl|ti|448060023	0.0429284
gnl|ti|470923770	0.0467631
gnl|ti|470924343	0.0475538
gnl|ti|470925770	0.0483825
gnl|ti|470925795	0.00484797
gnl|ti|470926464	0.0373517
gnl|ti|470926751	0.0324727
gnl|ti|470927208	0.0350604
gnl|ti|470927705	0.0533206
gnl|ti|470928445	0.0398713
gnl|ti|470929073	0.016751
gnl|ti|470929079	0.0206956
gnl|ti|470929088	0.00358972
gnl|ti|470930788	0.0108264
gnl|ti|470931501	0.0130681
gnl|ti|470931631	0.0293
gnl|ti|470932799	0.0280538
gnl|ti|470933092	0.0310009
gnl|ti|470933697	0.00719244
gnl|ti|470934478	0.0263729
gnl|ti|470936803	0.0466111
gnl|ti|470936933	0.0138168
gnl|ti|470937008	0.0568307
gnl|ti|470938305	0.0203484
gnl|ti|470940226	0.00106396
gnl|ti|470940856	0.00533488
gnl|ti|470942649	0.024849
gnl|ti|470943667	0.0224879
gnl|ti|470944526	0.00452267
gnl|ti|470945030	0.0127235
gnl|ti|470945114	0.00767768
gnl|ti|470945183	0.0106085
gnl|ti|470945485	0.0129846
gnl|ti|470945582	4.78e-05
gnl|ti|470945929	0.0490998
gnl|ti|470946369	0.0448916
gnl|ti|470946763	0.00303347
gnl|ti|470946806	0.0459157
gnl|ti|470947903	0.0319275
gnl|ti|470947999	0.01773
gnl|ti|470948051	0.0159971
gnl|ti|470948251	0.00955147
gnl|ti|470949434	0.0024096
gnl|ti|470949814	0.0496465
gnl|ti|470949900	0.0273719
gnl|ti|470950197	0.00139838
gnl|ti|470950387	0.0212926
gnl|ti|470950684	0.0092069
gnl|ti|470950901	0.0181648
gnl|ti|470951556	0.00369632
gnl|ti|470951913	0.019817
gnl|ti|470952114	0.00600033
gnl|ti|470952724	0.00918729
gnl|ti|470952797	0.0140484
gnl|ti|470953606	0.0262101
gnl|ti|470953738	0.0178021
gnl|ti|470953766	0.0375861
gnl|ti|470955981	0.06028
gnl|ti|470956527	0.0339463
gnl|ti|480378046	0.00157409
gnl|ti|480378152	0.00501803
gnl|ti|480378353	0.0115648
gnl|ti|480378472	0.00838397
gnl|ti|480378484	0.0253159
gnl|ti|480378560	0.00811686
gnl|ti|480378577	0.00501888
gnl|ti|480378589	0.0103185
gnl|ti|480378688	0.0138619
gnl|ti|480378716	0.00111805
gnl|ti|480378752	0.00101528
gnl|ti|480378790	0.00380979
gnl|ti|480378868	0.0180923
gnl|ti|480378902	0.00140757
gnl|ti|480378907	0.0293029
gnl|ti|480378962	0.000715374
gnl|ti|480378990	0.0474511
gnl|ti|480379022	0.00786837
gnl|ti|480379058	0.00946885
gnl|ti|480379078	0.0309368
gnl|ti|480379081	0.0441876
gnl|ti|480379137	0.00144126
