# Supplementary material for: Pig immune response to general stimulus and to porcine reproductive and respiratory syndrome virus infection: a meta-analysis approach
Source: BMC Genomics. 2013 Apr 3;14:220. doi: 10.1186/1471-2164-14-220 (PMC3623894; doi:10.1186/1471-2164-14-220)
Supplement: Additional file 10: Table S8 — Significant genes repartition between the pig global immune response and the pig response to PRRSV infection: A. pig response to PRRSV infection, B. global immune response, C. Genes common between global response and response to PRRSV to infection. [file 1471-2164-14-220-S10.xls]

## Sheet: Genes_only_in_PRRSV
A. Genes present only in pig response to PRRSV infection				B. Genes present only in global immune response				C. Genes common between global response and specific response to PRRSV to infection
AARS				ACTA2				ACADM
ABCA1				AFF1				ACP1
ACAA1				ALDOA				ACSL4
ACAT1				ALKBH5				ACTG1
ACER1				ANKS3				ACTN1
ACLY				APOA1				ACTR10
ACSL1				ATP5O				ACTR3
ACSL5				ATP6V0A4				ADD3
ADM				ATP6V1G1				ADH5
AFF4				BDNF				AHNAK
AGA				BRD2				AIF1
AGFG1				BRP44L				AIMP1
AHSA2				C10orf58				AK2
ALCAM				C14orf2				AKR1A1
ALKBH6				C1R				ALDH2
ALOX5AP				C20orf24				ALDH9A1
AMBN				C7orf42				ANKRD13A
ANO6				C7orf50				ANP32B
ANXA11				CAB39L				ANXA1
ANXA4				CALD1				ANXA2
ANXA7				CFD				ANXA5
AOAH				CHTOP				AP2M1
AP1B1				Clec2d				AP2S1
AP1S2				CLU				AP3D1
AP2B1				COL1A2				AP3S1
AP3M1				COL4A1				APOE
APEX1				CORO1B				APP
ARG1				CPNE3				ARCN1
ARHGAP18				CPT1A				ARF1
ARHGAP30				CSNK1A1				ARF4
ARL1				CSNK1G2				ARF6
ARL6IP5				CSNK2A1				ARGLU1
ARL6IP6				CSNK2B				ARHGDIB
ARPC4				CUL3				ARL4A
ARRB2				CYR61				ARL6IP1
ASAH1				DGCR2				ARL8B
ATP2A2				DNAJB6				ARMC10
ATP5F1				DYNLL1				ARPC1B
ATP6V0C				EGR1				ARPC2
ATP6V0E1				EPS15L1				ARPC3
ATP6V1D				EVL				ARPC5L
ATP6V1H				FADD				ARPP19
ATXN7L3B				FAM107B				ASXL2
B3GNT2				FAM120B				ATF4
B4GALT1				FAM96A				ATG3
B4GALT5				FGL2				ATOX1
BCAP31				FN1				ATP1B1
BCCIP				FOXP1				ATP5A1
BCL6				FRYL				ATP5B
BHLHE40				GBP1				ATP5C1
BIRC2				GOLPH3				ATP5E
BLNK				GPI				ATP5G1
BLOC1S2				GPIHBP1				ATP5G3
BLVRB				GTF2A2				ATP5H
BMP2K				HBA1/HBA2				ATP5J
BOLA2/BOLA2B				HBB				ATP5J2
BRI3				HLA-G				ATP5L
BROX				HMGN2				ATP6AP1
BUB3				HNRNPM				ATP6AP2
BZW2				HSPB1				ATP6V0B
C10orf26				IGFBP7				ATP6V0D1
C11orf10				IMPDH2				ATP6V1A
C11orf96				IRF2BP2				ATP6V1B2
C13orf15				IRF5				ATP6V1C1
C14orf109				ISCA1				ATP6V1E1
C19orf70				LAMTOR3				ATP6V1F
C20orf111				LOC100130803				ATPIF1
C22orf32				LOC100505487				ATXN10
C4orf3				MAD2L1				B2M
C4orf41				MAF				BAG1
C5orf43				MBD2				BANF1
C6orf120				MED4				BCLAF1
CAB39				MGP				BNIP3L
CALU				MTDH				BRD4
CASP3				MTF2				BRK1
CASP4				NCKAP1L				BRP44
CCDC47				NDUFAF3				BTF3
CCDC53				NDUFB6				BTG1
CCDC59				NPEPPS				BTG3
CCDC72				PAK2				BUD31
CCL2				PDLIM1				BZW1
CCL24				PFN1				C17orf61
CCL3				PHB2				C1QA
CCL4				PPP2R5A				C1QB
CCL5				PSMB5				C1QBP
CCL8				PTBP3				C1QC
CCNL1				QDPR				C6orf72
CCR1				RAF1				CACYBP
CD83				RBM25				CALM1
CD86				RBM3				CANX
CDA				RCN1				CAP1
CDC26				RHEB				CAPG
CDC42SE2				RIPK2				CAPN2
CDC5L				RPL24				CAPNS1
CDIPT				RPL36A/RPL36AP8				CAPRIN1
CDK6				RRAGA				CAPZA1
CDKN1A				SDHA				CARKD
CFL1				SEC61B				CAT
CFLAR				SEC61G				CBFB
CFP				SEP15				CCNG1
CHIC2				SEPN1				CCNI
CHMP4C				SEPT2				CCPG1
CLEC2A				SERP1				CCT2
CLK1				SERPING1				CCT3
CLN5				SF3B5				CCT4
CLNS1A				SLC27A2				CCT5
CMAS				SLC38A2				CCT6A
COPS5				SLC9A3R1				CCT7
COPS8				SLTM				CCT8
CORO1C				SND1				CD151
COTL1				SNRPB				CD163
CPPED1				SNRPG				CD164
CREM				SRRT				CD24
CRKL				SSU72				CD47
CRTAP				STMN1				CD53
CSDA				SUMO1				CD63
CSN3				TAF10				CD74
CTR9				TBL1X				CD81
CTSK				THRAP3				CD9
CTSL1				TOMM5				CDC42
CUTA				TOP2A				CDC42SE1
CXCL16				TPM3				CDV3
CXCL2				TRA2B				CEBPB
CXCL5				TRIM24				CEBPD
CYBB				TSC22D1				CELF1
CYTH1				TSC22D3				CELF2
DAB2				UBC				CERS2
DARS				UBE2E3				CFDP1
DBNL				USP10				CGGBP1
DCTN3				USP7				CHCHD2
DCTN6				UTP14A				CHMP1B
DDOST				VAMP2				CHMP2A
DDX39A				WBP11				CHMP4B
DENND5A				WDR83OS				CHMP5
DHRS1				ZNF259				CHP
DLD				CAPZA2				CHPT1
DMXL2				SKP1/SKP1P2				CIB1
DNAJB1				SLC40A1				CISD2
DNAJB9				TCEB1				CKB
DNALI1								CLIC1
DNASE2								CLIC2
DPM1								CLTA
DPY30								CLTC
DRG1								CNBP
DUSP11								CNDP2
ECI2								CNIH4
EEF1D								CNOT1
EIF2AK2								CNOT7
EIF4EBP1								COPB1
EIF4G1								COPE
EMILIN2								COPS4
EML4								COPS6
ENPP1								CORO1A
ENY2								COX17
EPB41L2								COX4I1
EPB41L3								COX5A
EPS15								COX5B
EPS8								COX6A1
ERAP1								COX6B1
ERLEC1								COX6C
ERO1L								COX7A2
ETFA								COX7A2L
ETHE1								COX7B
ETV3								COX7C
EWSR1								COX8A
FABP3								CRIP1
FABP5								CS
FAM120A								CSDE1
FAM129A								CSE1L
FAM162A								CSF1R
FAM26F								CST3
FCF1								CSTB
FIP1L1								CTNNA1
FKBP1A								CTNNB1
FKBP3								CTSB
FLII								CTSC
FLOT1								CTSD
FMNL3								CTSH
FNDC3B								CTSS
FNIP2								CTSZ
FOXN3								CXCR4
FRG1								CYC1
FUCA1								CYFIP1
FXYD5								DAD1
FXYD6								DBI
FYN								DCTN2
FZD4								DDX17
GALNT1								DDX18
GDPD1								DDX3X
GGA2								DDX6
GGPS1								DEGS1
GLA								DEK
GLB1								DHX15
GLIPR1								DHX36
GLIPR2								DHX9
GLUL								DNAJA1
GNG10								DNAJC8
GNG11								DRAM1
GNPDA1								DUSP1
GNPTAB								DYNC1I2
GOLPH3L								DYNC1LI2
GORASP2								DYNLRB1
GPNMB								DYNLT1
GRB2								DYNLT3
GSPT1								DYRK1A
GTF2E2								ECHS1
HBP1								ECM1
HCK								EEF1A1
HDAC1								EEF1B2
HIATL1								EEF1G
HIGD1A								EEF2
HIST2H2BE								EIF1B
HK2								EIF2A
HK3								EIF2S1
HLA-DMB								EIF2S3
HLA-DOA								EIF3C/EIF3CL
HLA-E								EIF3D
HMGN3								EIF3E
HNRNPA2B1								EIF3F
HNRNPH3								EIF3G
HSPA13								EIF3H
HSPA2								EIF3I
IER3								EIF3K
IER3IP1								EIF3L
IGF2R								EIF3M
Igh-VS107								EIF4A2
IGKV1D-8								EIF4A3
IL18								EIF4B
IL1A								EIF4H
IL1B								EIF5
IL8								EIF6
INPP5F								ELOVL5
INTS2								EMG1
ISOC1								EMP3
ITIH5								ENO1
JAG1								EPAS1
JKAMP								EPCAM
JTB								ERBB2IP
JUN								ERH
KDELR2								ERP29
KIAA0196								ERP44
KIAA0247								ESD
KIAA0930								ETF1
KLF10								EZR
Klre1								FAM108A1
KMO								FAM32A
LAMP2								FAM49B
LCP1								FAU
LCP2								FBL
LFNG								FBP1
LGALS9								FBXL5
LHFPL2								FBXO11
LLPH								FCER1G
LMAN2								FCGR3B
LOC100290142/USMG5								FCGRT
LOC100505793/SRSF10								FCN2
LOC401397								FH
LOC728622/SKP1								FIS1
LPHN2								FLNA
LRPAP1								FMR1
LY96								FTH1
LYPLA1								FTL
MAGT1								GABARAP
MAP2K1								GABARAPL2
MAP3K1								GAPDH
MAP4K4								GARS
MAP7D1								GBE1
MAPK1IP1L								GDI2
MARCH7								GGH
ME2								GHITM
MEA1								GIMAP1
MED1								GLO1
MED10								GLRX
MED22								GLRX3
MEMO1								GLTSCR2
MESDC2								GLUD1
METTL7A								GM2A
MINOS1								GMFB
MKI67								GMFG
MLF2								GNAI2
MNAT1								GNAS
MORC3								GNB1
MOSPD2								GNB2
MRC1								GNB2L1
MRPL17								GNG5
MRPL30								GNS
MRPL42								GOT2
MRPS10								GPX1
MRPS18A								GPX4
MRPS18B								GRN
MSMB								GRPEL1
MSMO1								GSR
MTCH1								GSTO1
MYL12B								GSTP1
NAA20								GYG1
NCK1								H2AFY
NCOA3								H2AFZ
NCOA7								H3F3A/H3F3B
NDUFA11								HADH
NDUFA3								HADHB
NDUFA8								HBXIP
NDUFB1								HCG11
NDUFB11								HEXA
NECAP2								HEXB
NEK7								HIF1A
NFIL3								HIGD2A
NFKBIZ								HINT1
NME1								HIPK1
NMI								HIPK3
NMT1								HIST1H2AG
NOP10								HK1
NOP58								HLA-A
NPL								HLA-B
NQO1								HLA-C
NR1H3								HLA-DQA1
NSFL1C								HLA-DQB1
NUDC								HLA-DRA
NUTF2								HLA-DRB1
OAS1								HMGB1
OAZ2								HMGN1
OPTN								HMOX1
OSBPL11								HNRNPA0
OSBPL9								HNRNPA1
OXA1L								HNRNPA3
P4HA1								HNRNPAB
PACSIN2								HNRNPC
PAN3								HNRNPD
PANK3								HNRNPF
PARM1								HNRNPH1
PARP12								HNRNPK
PCBD1								HNRNPR
PCNA								HNRNPU
PDCD2								HNRNPUL1
PDXK								HNRPDL
PF4								HP1BP3
PFDN2								HPRT1
PFDN4								HSBP1
PFKFB3								HSP90AA1
PGCP								HSP90AB1
PGM1								HSP90B1
PHB								HSPA1A/HSPA1B
PHYH								HSPA5
PICALM								HSPA8
PIGC								HSPA9
PIK3AP1								HSPD1
PJA2								HSPE1
PLAUR								HSPH1
PLD3								ICAM1
PLEK								IDE
PLEKHF2								IDH2
PLIN2								IER5
PLOD3								IFI30
PLTP								IFI44
PNP								IFI6
PNPLA2								IFIT3
PNPO								IFITM3
POLR1D								IFNGR1
POLR2E								IK
POLR2I								IL18BP
PON2								IL2RG
POR								IRF1
PPARG								IRF2BPL
PPBP								ISCU
PPIL3								ISG15
PPM1B								IST1
PPP2R2A								ITGB1
PPP4R2								ITGB2
PQLC3								ITM2B
PRKAR2A								ITM2C
PRNP								JAK1
PRPS1								KARS
PRPS2								KCTD12
PSMB10								KLHDC2
PSMC4								KPNA2
PSMD12								KPNB1
PSMD14								KRTCAP2
PSMD7								LAMP1
PTDSS1								LAMTOR1
PTGES3								LAP3
PTPN2								LAPTM4A
QKI								LAPTM5
RAB22A								LARP1
RAB6A								LASP1
RAB7A								LDHA
RALA								LDHB
RAMP2								LEPROT
RARS								LGALS1
RASSF1								LGALS3
RASSF3								LGMN
RBM15B								LIMS1
RBM47								LIPA
RBPJ								LITAF
REEP5								LMNA
REPS1								LPGAT1
RETSAT								LRP10
RGS10								LRRFIP1
Rheb								LSM4
RHOQ								LTA4H
RNASEH2C								LYZ
RNASET2								M6PR
RNF149								MAFB
RNF39								MAN1A1
RNH1								MANF
ROCK1								MAP1LC3B
ROD1								MAP2K2
RPIA								MAPK1
RPL22L1								MAPRE1
RPL37A								MARCKS
RPL7L1								MAT2A
RPS6KA1								MAT2B
RRAGB								MATR3
RTN3								MAX
SAR1A								MBNL1
SCAMP2								MCL1
SCAND1								MDH1
SCCPDH								MED13
SCD								METAP2
SCIN								METTL9
SDAD1								MFSD1
SEPT5								MGST1
SEPT7								MGST3
SERINC5								MIF
SF3A3								MKNK2
SH3BGRL								MMADHC
SHFM1								MORF4L1
SKAP2								MORF4L2
SLAMF9								MPZL2
SLC11A1								MRFAP1
SLC25A17								MRPL20
SLC25A24								MRPS6
SLC2A5								MTPN
SLC30A1								MTSS1
SLC30A9								MX1
SLC31A1								MYADM
SLC31A2								MYCBP2
SLC38A1								MYEOV2
SLC7A11								MYH9
SLCO2B1								MYL6
SMAP2								NAAA
SMARCA4								NACA
SMPDL3A								NAD+
SNRPD2								Nadk
SNX9								NAGA
SP100								NAP1L1
SPG20								NARS
SPI1								NCF1
SPTLC1								NCOA4
SRP68								NDFIP1
SRP72								NDFIP2
SRRM1								NDUFA1
SRSF5								NDUFA12
SRXN1								NDUFA13
SSBP1								NDUFA2
SSR3								NDUFA4
STRAP								NDUFA9
STX11								NDUFAB1
STX4								NDUFB10
Sumo1								NDUFB2
SYK								NDUFB3
TAB2								NDUFB4
TAF7								NDUFB8
TBC1D20								NDUFB9
TBCB								NDUFC1
TCEA1								NDUFC2
TCEB3								NDUFS2
TCF7L2								NDUFS3
TCIRG1								NDUFS5
TERF2IP								NFE2L2
TET2								NFKBIA
TFRC								NME2
TGFBR1								NOL7
TIAL1								NONO
TLR2								NPC2
TLR4								NPM1
TMCO1								NPTN
TMED4								NR2E1
TMED5								NSA2
TMED7								NSUN2
TMED9								NT5C2
TMEM111								NTAN1
TMEM127								NUCKS1
TMEM131								NUDT21
TMEM132A								NUDT4
TMEM189								NUFIP2
TMEM205								NUP50
TMEM223								OAT
TMEM30A								OAZ1
TMEM33								ODC1
TNFAIP3								OGT
TNFRSF21								OLA1
TNIP1								ORMDL2
TOB1								OSTC
TOLLIP								OSTF1
TOMM7								P4HB
Tpm3								PA2G4
TPT1								PABPC1
TRAPPC2L								PABPN1
TRAPPC3								PAFAH1B1
TRIAP1								PAIP2
TRIB1								PAPOLA
TRIM5								PARK7
TSPYL1								PCBP2
TWF1								PCMT1
TXNDC11								PCNP
TXNRD1								PDCD10
UBA2								PDCD6IP
UBE2D2								PDHA1
UBE2V2								PDHB
UBE3A								PDIA3
UBL5								PDIA4
UBR4								PDIA6
UBXN4								PEBP1
UCHL3								PELI1
UCHL5								PGD
UCP2								PGK1
UFM1								PGRMC1
UHMK1								PHF11
UNC93B1								PHF5A
UQCRC1								PIAS1
USP15								PITPNB
USP33								PKM2
UTP11L								PLEKHB2
VAMP8								PLEKHO2
VAPA								PLP2
VAV1								PLXNC1
VBP1								PMPCB
VPS35								POLB
VPS4B								POLR2F
VSIG4								POLR2G
WAPAL								POLR2L
WBP2NL								POMP
WBSCR22								PPA1
WTAP								PPDPF
YIPF5								PPIA
YKT6								PPIB
YTHDC1								PPM1A
ZFYVE21								PPP1CB
								PPP1CC
								PPP1R12A
								PPP2CA
								PPP2CB
								PPP2R1B
								PPP2R2C
								PPT1
								PRDX1
								PRDX2
								PRDX4
								PRDX5
								PRDX6
								PRELID1
								PRKAR1A
								PRMT1
								PRR13
								PRRC2C
								PSAP
								PSENEN
								PSMA1
								PSMA2
								PSMA3
								PSMA4
								PSMA5
								PSMA6
								PSMB1
								PSMB2
								PSMB4
								PSMB6
								PSMB8
								PSMC1
								PSMC2
								PSMC3
								PSMC5
								PSMC6
								PSMD1
								PSMD11
								PSMD13
								PSMD2
								PSMD4
								PSMD6
								PSMD8
								PSME1
								PSME2
								PTGR1
								PTMA
								PTP4A1
								PTP4A2
								PTPN12
								PTS
								PUM1
								PUM2
								PYGL
								QARS
								RAB10
								RAB11A
								RAB14
								RAB18
								RAB1A
								RAB31
								RAB8B
								RABAC1
								RAC1
								RAD23B
								RAN
								RANBP2
								RAP1A
								RAP1B
								RAP2B
								RBBP4
								RBBP7
								RBM39
								RBM5
								RBM8A
								RBMS1
								RER1
								RFK
								RFTN1
								RHOA
								RHOB
								RHOC
								RIN3
								RIOK3
								RNASE4
								RNASEK
								RNF10
								RNF114
								RNF13
								RNF130
								RNF146
								RNF181
								RNF19A
								RNPS1
								ROMO1
								RPA3
								RPL10
								RPL10A
								RPL11
								RPL12
								RPL13
								RPL13A
								RPL14
								RPL15
								RPL17
								RPL18
								RPL18A
								RPL19
								RPL21
								RPL22
								RPL23
								RPL23A
								RPL26
								RPL26L1
								RPL27
								RPL27A
								RPL28
								RPL29
								RPL3
								RPL30
								RPL31
								RPL32
								RPL34
								RPL35
								RPL35A
								RPL36
								RPL36AL
								RPL37
								RPL38
								RPL39
								RPL5
								RPL6
								RPL7
								RPL7A
								RPL8
								RPL9
								RPLP1
								RPN2
								RPS10
								RPS11
								RPS12
								RPS13
								RPS14
								RPS15
								RPS16
								RPS17/RPS17L
								RPS18
								RPS19
								RPS2
								RPS20
								RPS21
								RPS23
								RPS24
								RPS25
								RPS26
								RPS27
								RPS27A
								RPS28
								RPS3
								RPS3A
								RPS5
								RPS6
								RPS7
								RPS8
								RPS9
								RPSA
								RRAGC
								RRBP1
								RWDD1
								S100A10
								S100A11
								S100A6
								S100A9
								SAFB
								SAMD9
								SAP18
								SAR1B
								SARNP
								SARS
								SAT1
								SCARB2
								SDC2
								SDCBP
								SDF2
								SDF4
								SDHB
								SEC11A
								SEC11C
								SEC14L1
								SEC31A
								SEC61A1
								SEC62
								SELK
								SELS
								Selt
								SEPHS2
								SEPP1
								SEPT11
								SERBP1
								SERF2
								SERINC1
								SERINC3
								SERPINB1
								SET
								SF3B1
								SF3B14
								SFT2D1
								SGK1
								SGPL1
								SH3BGRL3
								SH3BP5
								SH3GLB1
								SHISA5
								SLC1A5
								SLC25A3
								SLC25A5
								SLC25A6
								SLC2A3
								SMARCA2
								SMEK2
								SNAP23
								SNRPC
								SNRPD1
								SNRPD3
								SNW1
								SNX10
								SNX2
								SNX5
								SNX6
								SOD1
								SOD2
								SON
								SPCS1
								SPCS2
								SPCS3
								SPG21
								SPP1
								SPPL2A
								SPTAN1
								SPTBN1
								SQRDL
								SRGN
								SRI
								SRP14
								SRP19
								SRPR
								SRSF1
								SRSF11
								SRSF2
								SRSF3
								SRSF6
								SS18L2
								SSB
								SSH2
								SSR2
								SSR4
								ST13
								STAG2
								STAT1
								STAT3
								STAU1
								STIP1
								STK17A
								STOM
								STX7
								SUB1
								SUCLG1
								SYNGR2
								SYPL1
								TACC1
								TAGLN2
								TALDO1
								TAP1
								TBL1XR1
								TCEB2
								TCP1
								TGFBR2
								TGM2
								THOC7
								TIMM23
								TIMM8B
								TIMP2
								TKT
								TLN1
								TM9SF2
								TMBIM6
								TMED10
								TMEM14C
								TMEM167A
								TMEM50A
								TMEM50B
								TMEM66
								TMEM93
								TMEM9B
								TMSB10/TMSB4X
								TMX1
								TOMM20
								TOMM6
								TOP1
								TPI1
								TPM4
								TRAM1
								TRIP12
								TRMT112
								TSG101
								TSPAN13
								TSPAN31
								TSPO
								TUBA1B
								TUBB
								TXN
								TXNDC17
								TXNL1
								TYROBP
								UBA1
								UBA52
								UBB
								UBE2B
								UBE2D3
								UBE2E1
								UBE2I
								UBE2N
								UBE2Q1
								UBE2V1
								UBL3
								UBQLN1
								UBXN1
								UGCG
								UGP2
								UPP1
								UQCR10
								UQCR11
								UQCRB
								UQCRFS1
								UQCRH
								UQCRQ
								USP14
								UTP6
								VASP
								VAT1
								VCAM1
								VDAC1
								VIM
								VMP1
								VPS29
								WAC
								WDR26
								WIPF1
								XBP1
								XPO1
								XPOT
								XRN2
								YBX1
								YME1L1
								YTHDF3
								YWHAB
								YWHAH
								YWHAQ
								YWHAZ
								YY1
								ZC3H11A
								ZFAND5
								ZFAND6
								ZFP36
								ZFP36L1
								ZMYND11
								ZMYND8
								ZNF207
								ZNF706
